# Supplementary material for: The Complex History of Genome Duplication and Hybridization in North American Gray Treefrogs
Source: Mol Biol Evol. 2021 Nov 13;39(2):msab316. doi: 10.1093/molbev/msab316 (PMC8826561; doi:10.1093/molbev/msab316)
Supplement: msab316_Supplementary_Data [file msab316_supplementary_data.zip]

Archive with 11 entries (11 files):
- ABC_models_Robust_2dDensity.jpg
- AllTrees.jpg
- Complex_History_of_GTF_Supplement.pdf
- crop.sty
- Dated_mtTree.jpg
- ILS.jpg
- MBE.cls
- MigrateModels.jpg
- natbib.bst
- NetworkModelEvo.jpg
- refs.bib
