# Supplementary material for: The Complex History of Genome Duplication and Hybridization in North American Gray Treefrogs
Source: Mol Biol Evol. 2021 Nov 13;39(2):msab316. doi: 10.1093/molbev/msab316 (PMC8826561; doi:10.1093/molbev/msab316)
Supplement: msab316_Supplementary_Data [file msab316_supplementary_data.zip › refs.bib]

@article{chalhoub_2014,
title = {Plant genetics. Early allopolyploid evolution in the post-Neolithic \emph{Brassica napus} oilseed genome.},
author = {Chalhoub, Boulos and Denoeud, France and Liu, Shengyi and Parkin, Isobel A P and Tang, Haibao and Wang, Xiyin and Chiquet, Julien and Belcram, Harry and Tong, Chaobo and Samans, Birgit and Corréa, Margot and Da Silva, Corinne and Just, Jérémy and Falentin, Cyril and Koh, Chu Shin and Le Clainche, Isabelle and Bernard, Maria and Bento, Pascal and Noel, Benjamin and Labadie, Karine and Alberti, Adriana and Charles, Mathieu and Arnaud, Dominique and Guo, Hui and Daviaud, Christian and Alamery, Salman and Jabbari, Kamel and Zhao, Meixia and Edger, Patrick P and Chelaifa, Houda and Tack, David and Lassalle, Gilles and Mestiri, Imen and Schnel, Nicolas and Le Paslier, Marie-Christine and Fan, Guangyi and Renault, Victor and Bayer, Philippe E and Golicz, Agnieszka A and Manoli, Sahana and Lee, Tae-Ho and Thi, Vinh Ha Dinh and Chalabi, Smahane and Hu, Qiong and Fan, Chuchuan and Tollenaere, Reece and Lu, Yunhai and Battail, Christophe and Shen, Jinxiong and Sidebottom, Christine H D and Wang, Xinfa and Canaguier, Aurélie and Chauveau, Aurélie and Bérard, Aurélie and Deniot, Gwenaëlle and Guan, Mei and Liu, Zhongsong and Sun, Fengming and Lim, Yong Pyo and Lyons, Eric and Town, Christopher D and Bancroft, Ian and Wang, Xiaowu and Meng, Jinling and Ma, Jianxin and Pires, J Chris and King, Graham J and Brunel, Dominique and Delourme, Régine and Renard, Michel and Aury, Jean-Marc and Adams, Keith L and Batley, Jacqueline and Snowdon, Rod J and Tost, Jorg and Edwards, David and Zhou, Yongming and Hua, Wei and Sharpe, Andrew G and Paterson, Andrew H and Guan, Chunyun and Wincker, Patrick},
pages = {950-953},
url = {http://dx.doi.org/10.1126/science.1253435},
year = {2014},
month = {aug},
day = {22},
urldate = {2016-09-19},
journal = {Science},
volume = {345},
number = {6199},
doi = {10.1126/science.1253435},
pmid = {25146293},
sciwheel-projects = {Gene Silencing},
abstract = {Oilseed rape (\emph{Brassica napus} L.) was formed \~7500 years ago by hybridization between B. rapa and B. oleracea, followed by chromosome doubling, a process known as allopolyploidy. Together with more ancient polyploidizations, this conferred an aggregate 72× genome multiplication since the origin of angiosperms and high gene content. We examined the B. napus genome and the consequences of its recent duplication. The constituent An and Cn subgenomes are engaged in subtle structural, functional, and epigenetic cross-talk, with abundant homeologous exchanges. Incipient gene loss and expression divergence have begun. Selection in B. napus oilseed types has accelerated the loss of glucosinolate genes, while preserving expansion of oil biosynthesis genes. These processes provide insights into allopolyploid evolution and its relationship with crop domestication and improvement. Copyright \copyright 2014, American Association for the Advancement of Science.}
}
@article{evanno_2005,
title = {Detecting the number of clusters of individuals using the software {STRUCTURE}: a simulation study.},
author = {Evanno, G and Regnaut, S and Goudet, J},
pages = {2611-2620},
url = {http://dx.doi.org/10.1111/j.1365-{294X}.2005.02553.x},
year = {2005},
month = {jul},
urldate = {2020-03-26},
journal = {Molecular Ecology},
volume = {14},
number = {8},
doi = {10.1111/j.1365-{294X}.2005.02553.x},
pmid = {15969739},
sciwheel-projects = {Genetics Methods},
abstract = {The identification of genetically homogeneous groups of individuals is a long standing issue in population genetics. A recent Bayesian algorithm implemented in the software {STRUCTURE} allows the identification of such groups. However, the ability of this algorithm to detect the true number of clusters (K) in a sample of individuals when patterns of dispersal among populations are not homogeneous has not been tested. The goal of this study is to carry out such tests, using various dispersal scenarios from data generated with an individual-based model. We found that in most cases the estimated 'log probability of data' does not provide a correct estimation of the number of clusters, K. However, using an ad hoc statistic {DeltaK} based on the rate of change in the log probability of data between successive K values, we found that {STRUCTURE} accurately detects the uppermost hierarchical level of structure for the scenarios we tested. As might be expected, the results are sensitive to the type of genetic marker used ({AFLP} vs. microsatellite), the number of loci scored, the number of populations sampled, and the number of individuals typed in each sample.}
}
@article{drummond_2007,
title = {{BEAST}: Bayesian evolutionary analysis by sampling trees.},
author = {Drummond, Alexei J and Rambaut, Andrew},
pages = {214},
url = {http://dx.doi.org/10.1186/1471-2148-7-214},
year = {2007},
month = {nov},
day = {8},
urldate = {2016-08-09},
journal = {{BMC} Evolutionary Biology},
volume = {7},
doi = {10.1186/1471-2148-7-214},
pmid = {17996036},
pmcid = {PMC2247476},
sciwheel-projects = {Genetics Methods},
abstract = {{BACKGROUND}: The evolutionary analysis of molecular sequence variation is a statistical enterprise. This is reflected in the increased use of probabilistic models for phylogenetic inference, multiple sequence alignment, and molecular population genetics. Here we present {BEAST}: a fast, flexible software architecture for Bayesian analysis of molecular sequences related by an evolutionary tree. A large number of popular stochastic models of sequence evolution are provided and tree-based models suitable for both within- and between-species sequence data are implemented. {RESULTS}: {BEAST} version 1.4.6 consists of 81000 lines of Java source code, 779 classes and 81 packages. It provides models for {DNA} and protein sequence evolution, highly parametric coalescent analysis, relaxed clock phylogenetics, non-contemporaneous sequence data, statistical alignment and a wide range of options for prior distributions. {BEAST} source code is object-oriented, modular in design and freely available at http://beast-mcmc.googlecode.com/ under the {GNU} {LGPL} license. {CONCLUSION}: {BEAST} is a powerful and flexible evolutionary analysis package for molecular sequence variation. It also provides a resource for the further development of new models and statistical methods of evolutionary analysis.}
}
@article{weir_1984,
title = {Estimating F-Statistics for the Analysis of Population Structure},
author = {Weir, B. S. and Cockerham, C. Clark},
pages = {1358},
url = {http://www.jstor.org/stable/2408641?origin=crossref},
year = {1984},
month = {nov},
day = {1},
urldate = {2016-11-26},
journal = {Evolution},
volume = {38},
number = {6},
issn = {00143820},
doi = {10.2307/2408641},
sciwheel-projects = {Population Ecology}
}
@article{ferree_2012,
title = {How can satellite {DNA} divergence cause reproductive isolation? Let us count the chromosomal ways.},
author = {Ferree, Patrick M and Prasad, Satyaki},
pages = {430136},
url = {http://dx.doi.org/10.1155/2012/430136},
year = {2012},
month = {jan},
day = {29},
urldate = {2018-10-29},
journal = {Genetics research international},
volume = {2012},
doi = {10.1155/2012/430136},
pmid = {22567387},
pmcid = {PMC3335601},
sciwheel-projects = {Homoeologous Exchange},
abstract = {Satellites are one of the most enigmatic parts of the eukaryotic genome. These highly repetitive, noncoding sequences make up as much as half or more of the genomic content and are known to play essential roles in chromosome segregation during meiosis and mitosis, yet they evolve rapidly between closely related species. Research over the last several decades has revealed that satellite divergence can serve as a formidable reproductive barrier between sibling species. Here we highlight several key studies on \emph{Drosophila} and other model organisms demonstrating deleterious effects of satellites and their rapid evolution on the structure and function of chromosomes in interspecies hybrids. These studies demonstrate that satellites can impact chromosomes at a number of different developmental stages and through distinct cellular mechanisms, including heterochromatin formation. These findings have important implications for how loci that cause postzygotic reproductive isolation are viewed.}
}
@article{langmead_2012,
title = {Fast gapped-read alignment with Bowtie 2.},
author = {Langmead, Ben and Salzberg, Steven L},
pages = {357-359},
url = {http://dx.doi.org/10.1038/nmeth.1923},
year = {2012},
month = {mar},
day = {4},
urldate = {2016-04-25},
journal = {Nature Methods},
volume = {9},
number = {4},
doi = {10.1038/nmeth.1923},
pmid = {22388286},
pmcid = {PMC3322381},
sciwheel-projects = {Venom Evolution and Gene Duplication},
abstract = {As the rate of sequencing increases, greater throughput is demanded from read aligners. The full-text minute index is often used to make alignment very fast and memory-efficient, but the approach is ill-suited to finding longer, gapped alignments. Bowtie 2 combines the strengths of the full-text minute index with the flexibility and speed of hardware-accelerated dynamic programming algorithms to achieve a combination of high speed, sensitivity and accuracy.}
}
@article{rasmussen_2012,
title = {Unified modeling of gene duplication, loss, and coalescence using a locus tree.},
author = {Rasmussen, Matthew D and Kellis, Manolis},
pages = {755-765},
url = {http://dx.doi.org/10.1101/gr.123901.111},
year = {2012},
month = {apr},
urldate = {2017-10-25},
journal = {Genome Research},
volume = {22},
number = {4},
doi = {10.1101/gr.123901.111},
pmid = {22271778},
pmcid = {PMC3317157},
sciwheel-projects = {Gene Duplication and Assosciated},
abstract = {Gene phylogenies provide a rich source of information about the way evolution shapes genomes, populations, and phenotypes. In addition to substitutions, evolutionary events such as gene duplication and loss (as well as horizontal transfer) play a major role in gene evolution, and many phylogenetic models have been developed in order to reconstruct and study these events. However, these models typically make the simplifying assumption that population-related effects such as incomplete lineage sorting ({ILS}) are negligible. While this assumption may have been reasonable in some settings, it has become increasingly problematic as increased genome sequencing has led to denser phylogenies, where effects such as {ILS} are more prominent. To address this challenge, we present a new probabilistic model, {DLCoal}, that defines gene duplication and loss in a population setting, such that coalescence and {ILS} can be directly addressed. Interestingly, this model implies that in addition to the usual gene tree and species tree, there exists a third tree, the locus tree, which will likely have many applications. Using this model, we develop the first general reconciliation method that accurately infers gene duplications and losses in the presence of {ILS}, and we show its improved inference of orthologs, paralogs, duplications, and losses for a variety of clades, including flies, fungi, and primates. Also, our simulations show that gene duplications increase the frequency of {ILS}, further illustrating the importance of a joint model. Going forward, we believe that this unified model can offer insights to questions in both phylogenetics and population genetics.}
}
@article{tang_2009,
title = {Evolution of the \emph{Drosophila} nuclear pore complex results in multiple hybrid incompatibilities.},
author = {Tang, Shanwu and Presgraves, Daven C},
pages = {779-782},
url = {http://dx.doi.org/10.1126/science.1169123},
year = {2009},
month = {feb},
day = {6},
urldate = {2017-11-27},
journal = {Science},
volume = {323},
number = {5915},
doi = {10.1126/science.1169123},
pmid = {19197064},
pmcid = {PMC2826207},
sciwheel-projects = {General Evolution},
abstract = {Speciation often involves the evolution of incompatible gene interactions that cause sterility or lethality in hybrids between populations. These so-called hybrid incompatibilities occur between two or more functionally divergent loci. We show that the nucleoporin {160kDa} (Nup160) gene of the fruitfly \emph{Drosophila} \emph{simulans} is incompatible with one or more factors on the D. \emph{melanogaster} X chromosome, causing hybrid lethality. Nup160 encodes a nuclear pore complex protein and shows evidence of adaptive evolution. Furthermore, the protein encoded by Nup160 directly interacts with that of another hybrid lethality gene, Nup96, indicating that at least two lethal hybrid incompatibility genes have evolved as byproducts of divergent coevolution among interacting components of the \emph{Drosophila} nuclear pore complex.}
}
@article{wick_1975,
title = {Evaluation of a non-professional visual screening method.},
author = {Wick, B and Meguire, G and O'Neal, M R},
pages = {607-613},
url = {https://www.ncbi.nlm.nih.gov/pubmed/908},
year = {1975},
month = {sep},
urldate = {2016-08-09},
journal = {American journal of optometry and physiological optics},
volume = {52},
number = {9},
pmid = {908},
sciwheel-projects = {Metapop and Evo-Eco Term Paper},
abstract = {A screening method designed for administration by lay personnel is evaluated and compared to Modified Clinical Technique screening results for a screening of 1600 elementary school children.}
}
@article{murtaugh_2014,
title = {In defense of P values.},
author = {Murtaugh, Paul A},
pages = {611-617},
url = {http://dx.doi.org/10.1890/13-0590.1},
year = {2014},
month = {mar},
urldate = {2016-08-09},
journal = {Ecology},
volume = {95},
number = {3},
doi = {10.1890/13-0590.1},
pmid = {24804441},
sciwheel-projects = {Quantitative Methods},
abstract = {Statistical hypothesis testing has been widely criticized by ecologists in recent years. I review some of the more persistent criticisms of P values and argue that most stem from misunderstandings or incorrect interpretations, rather than from intrinsic shortcomings of the P value. I show that P values are intimately linked to confidence intervals and to differences in Akaike's information criterion ({deltaAIC}), two metrics that have been advocated as replacements for the P value. The choice of a threshold value of {deltaAIC} that breaks ties among competing models is as arbitrary as the choice of the probability of a Type I error in hypothesis testing, and several other criticisms of the P value apply equally to {deltaAIC}. Since P values, confidence intervals, and {deltaAIC} are based on the same statistical information, all have their places in modern statistical practice. The choice of which to use should be stylistic, dictated by details of the application rather than by dogmatic, a priori considerations.}
}
@article{seqcmaqciiiconsortium_2014,
title = {A comprehensive assessment of {RNA}-seq accuracy, reproducibility and information content by the Sequencing Quality Control Consortium.},
author = {{SEQC}/{MAQC}-{III} Consortium},
pages = {903-914},
url = {http://dx.doi.org/10.1038/nbt.2957},
year = {2014},
month = {sep},
urldate = {2017-04-10},
journal = {Nature Biotechnology},
volume = {32},
number = {9},
doi = {10.1038/nbt.2957},
pmid = {25150838},
pmcid = {PMC4321899},
sciwheel-projects = {{RNA}-seq},
abstract = {We present primary results from the Sequencing Quality Control ({SEQC}) project, coordinated by the {US} Food and Drug Administration. Examining Illumina {HiSeq}, Life Technologies {SOLiD} and Roche 454 platforms at multiple laboratory sites using reference {RNA} samples with built-in controls, we assess {RNA} sequencing ({RNA}-seq) performance for junction discovery and differential expression profiling and compare it to microarray and quantitative {PCR} ({qPCR}) data using complementary metrics. At all sequencing depths, we discover unannotated exon-exon junctions, with \textgreater80\% validated by {qPCR}. We find that measurements of relative expression are accurate and reproducible across sites and platforms if specific filters are used. In contrast, {RNA}-seq and microarrays do not provide accurate absolute measurements, and gene-specific biases are observed for all examined platforms, including {qPCR}. Measurement performance depends on the platform and data analysis pipeline, and variation is large for transcript-level profiling. The complete {SEQC} data sets, comprising \textgreater100 billion reads ({10Tb}), provide unique resources for evaluating {RNA}-seq analyses for clinical and regulatory settings.}
}
@article{vanempelen_2005,
title = {Health-related quality of life and self-perceived competence of children assessed before and up to two years after epilepsy surgery.},
author = {van Empelen, Ron and Jennekens-Schinkel, Aag and van Rijen, Peter C and Helders, Paul J M and van Nieuwenhuizen, Onno},
pages = {258-271},
url = {http://dx.doi.org/10.1111/j.0013-9580.2005.27304.x},
year = {2005},
month = {feb},
urldate = {2016-08-09},
journal = {Epilepsia},
volume = {46},
number = {2},
doi = {10.1111/j.0013-9580.2005.27304.x},
pmid = {15679507},
sciwheel-projects = {Senior Thesis},
abstract = {{PURPOSE}: To measure outcome of epilepsy surgery in terms of health-related quality of life ({HrQoL}) and self-perceived competence of children and adolescents. {METHODS}: Prospective longitudinal follow-up study of 21 patients (aged 6.2 to 16.8 years). Frequency and severity of seizures and epilepsy-related restrictions, {HrQoL}, and self-perceived competence were rated before and 6, 12, and 24 months after epilepsy surgery. Data were analysed nonparametrically and using analysis of variance for repeated measures. {RESULTS}: Group-wise, seizure parameters had almost normalized 6 months after surgery (p\textless0.001) and remained so. Two years after surgery, 15 (72\%) patients were free of seizures. At the first postsurgical assessment, parents and children evaluated the frequency of activities as improved and that of seizures as diminished (p\textless0.05). Parents evaluated their children as having positive emotions more frequently (p\textless0.05). Children started to feel better about seizure variables in the second year after surgery. Two years after surgery, children perceived themselves as being socially more competent and having greater self-worth (p=0.05). In the adolescent group, several aspects of self-perceived competence improved shortly after surgery (p\textless0.05), whereas 2 years after surgery, athletic competence and romance had improved (p\textless0.05). {CONCLUSIONS}: In children and adolescents, epilepsy surgery sets the stage for improvement in {HrQoL} and in competence to participate in social and societal domains. Most improvement occurs in the first 6 months after surgery.}
}
@article{li_2011,
title = {Inference of human population history from individual whole-genome sequences.},
author = {Li, Heng and Durbin, Richard},
pages = {493-496},
url = {http://dx.doi.org/10.1038/nature10231},
year = {2011},
month = {jul},
day = {13},
urldate = {2017-10-02},
journal = {Nature},
volume = {475},
number = {7357},
issn = {1476-4687},
doi = {10.1038/nature10231},
pmid = {21753753},
pmcid = {PMC3154645},
sciwheel-projects = {MSC},
abstract = {The history of human population size is important for understanding human evolution. Various studies have found evidence for a founder event (bottleneck) in East Asian and European populations, associated with the human dispersal out-of-Africa event around 60 thousand years (kyr) ago. However, these studies have had to assume simplified demographic models with few parameters, and they do not provide a precise date for the start and stop times of the bottleneck. Here, with fewer assumptions on population size changes, we present a more detailed history of human population sizes between approximately ten thousand and a million years ago, using the pairwise sequentially Markovian coalescent model applied to the complete diploid genome sequences of a Chinese male ({YH}), a Korean male ({SJK}), three European individuals (J. C. Venter, {NA12891} and {NA12878} (ref. 9)) and two Yoruba males ({NA18507} (ref. 10) and {NA19239}). We infer that European and Chinese populations had very similar population-size histories before 10-20 kyr ago. Both populations experienced a severe bottleneck 10-60 kyr ago, whereas African populations experienced a milder bottleneck from which they recovered earlier. All three populations have an elevated effective population size between 60 and 250 kyr ago, possibly due to population substructure. We also infer that the differentiation of genetically modern humans may have started as early as 100-120 kyr ago, but considerable genetic exchanges may still have occurred until 20-40 kyr ago.}
}
@article{browning_2011,
title = {Haplotype phasing: existing methods and new developments.},
author = {Browning, Sharon R and Browning, Brian L},
pages = {703-714},
url = {http://dx.doi.org/10.1038/nrg3054},
year = {2011},
month = {sep},
day = {16},
urldate = {2015-03-26},
journal = {Nature Reviews. Genetics},
volume = {12},
number = {10},
doi = {10.1038/nrg3054},
pmid = {21921926},
pmcid = {PMC3217888},
sciwheel-projects = {Allele Phasing Simulation},
abstract = {Determination of haplotype phase is becoming increasingly important as we enter the era of large-scale sequencing because many of its applications, such as imputing low-frequency variants and characterizing the relationship between genetic variation and disease susceptibility, are particularly relevant to sequence data. Haplotype phase can be generated through laboratory-based experimental methods, or it can be estimated using computational approaches. We assess the haplotype phasing methods that are available, focusing in particular on statistical methods, and we discuss the practical aspects of their application. We also describe recent developments that may transform this field, particularly the use of identity-by-descent for computational phasing.}
}
@article{lynch_2007,
title = {The frailty of adaptive hypotheses for the origins of organismal complexity.},
author = {Lynch, Michael},
pages = {8597-8604},
url = {http://dx.doi.org/10.1073/pnas.0702207104},
year = {2007},
month = {may},
day = {15},
urldate = {2016-12-12},
journal = {Proceedings of the National Academy of Sciences of the United States of America},
volume = {104 Suppl 1},
doi = {10.1073/pnas.0702207104},
pmid = {17494740},
pmcid = {PMC1876435},
sciwheel-projects = {General Evolution},
abstract = {The vast majority of biologists engaged in evolutionary studies interpret virtually every aspect of biodiversity in adaptive terms. This narrow view of evolution has become untenable in light of recent observations from genomic sequencing and population-genetic theory. Numerous aspects of genomic architecture, gene structure, and developmental pathways are difficult to explain without invoking the nonadaptive forces of genetic drift and mutation. In addition, emergent biological features such as complexity, modularity, and evolvability, all of which are current targets of considerable speculation, may be nothing more than indirect by-products of processes operating at lower levels of organization. These issues are examined in the context of the view that the origins of many aspects of biological diversity, from gene-structural embellishments to novelties at the phenotypic level, have roots in nonadaptive processes, with the population-genetic environment imposing strong directionality on the paths that are open to evolutionary exploitation.}
}
@article{gnerre_2011,
title = {High-quality draft assemblies of mammalian genomes from massively parallel sequence data.},
author = {Gnerre, Sante and Maccallum, Iain and Przybylski, Dariusz and Ribeiro, Filipe J and Burton, Joshua N and Walker, Bruce J and Sharpe, Ted and Hall, Giles and Shea, Terrance P and Sykes, Sean and Berlin, Aaron M and Aird, Daniel and Costello, Maura and Daza, Riza and Williams, Louise and Nicol, Robert and Gnirke, Andreas and Nusbaum, Chad and Lander, Eric S and Jaffe, David B},
pages = {1513-1518},
url = {http://dx.doi.org/10.1073/pnas.1017351108},
year = {2011},
month = {jan},
day = {25},
urldate = {2016-08-09},
journal = {Proceedings of the National Academy of Sciences of the United States of America},
volume = {108},
number = {4},
issn = {1091-6490},
doi = {10.1073/pnas.1017351108},
pmid = {21187386},
pmcid = {PMC3029755},
sciwheel-projects = {Genetics Methods},
abstract = {Massively parallel {DNA} sequencing technologies are revolutionizing genomics by making it possible to generate billions of relatively short (\~100-base) sequence reads at very low cost. Whereas such data can be readily used for a wide range of biomedical applications, it has proven difficult to use them to generate high-quality de novo genome assemblies of large, repeat-rich vertebrate genomes. To date, the genome assemblies generated from such data have fallen far short of those obtained with the older (but much more expensive) capillary-based sequencing approach. Here, we report the development of an algorithm for genome assembly, {ALLPATHS}-{LG}, and its application to massively parallel {DNA} sequence data from the human and mouse genomes, generated on the Illumina platform. The resulting draft genome assemblies have good accuracy, short-range contiguity, long-range connectivity, and coverage of the genome. In particular, the base accuracy is high (≥99.95\%) and the scaffold sizes (N50 size = 11.5 Mb for human and 7.2 Mb for mouse) approach those obtained with capillary-based sequencing. The combination of improved sequencing technology and improved computational methods should now make it possible to increase dramatically the de novo sequencing of large genomes. The {ALLPATHS}-{LG} program is available at http://www.broadinstitute.org/science/programs/genome-biology/crd.}
}
@article{noble_2009,
title = {A quick guide to organizing computational biology projects.},
author = {Noble, William Stafford},
pages = {e1000424},
url = {http://dx.doi.org/10.1371/journal.pcbi.1000424},
year = {2009},
month = {jul},
day = {31},
urldate = {2019-02-04},
journal = {{PLoS} Computational Biology},
volume = {5},
number = {7},
doi = {10.1371/journal.pcbi.1000424},
pmid = {19649301},
pmcid = {PMC2709440},
sciwheel-projects = {Bioinformatics Methods}
}
@article{zerbino_2008,
title = {Velvet: algorithms for de novo short read assembly using de Bruijn graphs.},
author = {Zerbino, Daniel R and Birney, Ewan},
pages = {821-829},
url = {http://dx.doi.org/10.1101/gr.074492.107},
year = {2008},
month = {may},
urldate = {2016-11-18},
journal = {Genome Research},
volume = {18},
number = {5},
issn = {1088-9051},
doi = {10.1101/gr.074492.107},
pmid = {18349386},
pmcid = {PMC2336801},
sciwheel-projects = {Genetics Methods},
abstract = {We have developed a new set of algorithms, collectively called "Velvet," to manipulate de Bruijn graphs for genomic sequence assembly. A de Bruijn graph is a compact representation based on short words (k-mers) that is ideal for high coverage, very short read (25-50 bp) data sets. Applying Velvet to very short reads and paired-ends information only, one can produce contigs of significant length, up to 50-kb N50 length in simulations of prokaryotic data and 3-kb N50 on simulated mammalian {BACs}. When applied to real Solexa data sets without read pairs, Velvet generated contigs of approximately 8 kb in a prokaryote and 2 kb in a mammalian {BAC}, in close agreement with our simulated results without read-pair information. Velvet represents a new approach to assembly that can leverage very short reads in combination with read pairs to produce useful assemblies.}
}
@article{taylor_2015,
title = {Hybrid zones: windows on climate change.},
author = {Taylor, Scott A and Larson, Erica L and Harrison, Richard G},
pages = {398-406},
url = {http://dx.doi.org/10.1016/j.tree.2015.04.010},
year = {2015},
month = {jul},
urldate = {2016-08-09},
journal = {Trends in Ecology \& Evolution},
volume = {30},
number = {7},
doi = {10.1016/j.tree.2015.04.010},
pmid = {25982153},
pmcid = {PMC4794265},
sciwheel-projects = {Genetics Methods},
abstract = {Defining the impacts of anthropogenic climate change on biodiversity and species distributions is currently a high priority. Niche models focus primarily on predicted changes in abiotic factors; however, species interactions and adaptive evolution will impact the ability of species to persist in the face of changing climate. Our review focuses on the use of hybrid zones to monitor responses of species to contemporary climate change. Monitoring hybrid zones provides insight into how range boundaries shift in response to climate change by illuminating the combined effects of species interactions and physiological sensitivity. At the same time, the semipermeable nature of species boundaries allows us to document adaptive introgression of alleles associated with response to climate change. Copyright \copyright 2015 Elsevier Ltd. All rights reserved.}
}
@article{felsenstein_1985,
title = {Phylogenies and the comparative method.},
author = {Felsenstein, J},
pages = {1-15},
url = {https://www.journals.uchicago.edu/doi/10.1086/284325},
year = {1985},
month = {jan},
urldate = {2017-12-19},
journal = {The American Naturalist},
volume = {125},
number = {1},
issn = {0003-0147},
doi = {10.1086/284325},
sciwheel-projects = {Seminal Phylogenetics Papers}
}
@article{blomberg_2003,
title = {Testing for phylogenetic signal in comparative data: behavioral traits are more labile.},
author = {Blomberg, Simon P and Garland, Theodore and Ives, Anthony R},
pages = {717-745},
url = {http://dx.doi.org/10.1111/j.0014-3820.2003.tb00285.x},
year = {2003},
month = {apr},
urldate = {2016-03-01},
journal = {Evolution},
volume = {57},
number = {4},
doi = {10.1111/j.0014-3820.2003.tb00285.x},
pmid = {12778543},
sciwheel-projects = {\emph{Dendropsophus} Research Related},
abstract = {The primary rationale for the use of phylogenetically based statistical methods is that phylogenetic signal, the tendency for related species to resemble each other, is ubiquitous. Whether this assertion is true for a given trait in a given lineage is an empirical question, but general tools for detecting and quantifying phylogenetic signal are inadequately developed. We present new methods for continuous-valued characters that can be implemented with either phylogenetically independent contrasts or generalized least-squares models. First, a simple randomization procedure allows one to test the null hypothesis of no pattern of similarity among relatives. The test demonstrates correct Type I error rate at a nominal alpha = 0.05 and good power (0.8) for simulated datasets with 20 or more species. Second, we derive a descriptive statistic, K, which allows valid comparisons of the amount of phylogenetic signal across traits and trees. Third, we provide two biologically motivated branch-length transformations, one based on the Ornstein-Uhlenbeck ({OU}) model of stabilizing selection, the other based on a new model in which character evolution can accelerate or decelerate ({ACDC}) in rate (e.g., as may occur during or after an adaptive radiation). Maximum likelihood estimation of the {OU} (d) and {ACDC} (g) parameters can serve as tests for phylogenetic signal because an estimate of d or g near zero implies that a phylogeny with little hierarchical structure (a star) offers a good fit to the data. Transformations that improve the fit of a tree to comparative data will increase power to detect phylogenetic signal and may also be preferable for further comparative analyses, such as of correlated character evolution. Application of the methods to data from the literature revealed that, for trees with 20 or more species, 92\% of traits exhibited significant phylogenetic signal (randomization test), including behavioral and ecological ones that are thought to be relatively evolutionarily malleable (e.g., highly adaptive) and/or subject to relatively strong environmental (nongenetic) effects or high levels of measurement error. Irrespective of sample size, most traits (but not body size, on average) showed less signal than expected given the topology, branch lengths, and a Brownian motion model of evolution (i.e., K was less than one), which may be attributed to adaptation and/or measurement error in the broad sense (including errors in estimates of phenotypes, branch lengths, and topology). Analysis of variance of log K for all 121 traits (from 35 trees) indicated that behavioral traits exhibit lower signal than body size, morphological, life-history, or physiological traits. In addition, physiological traits (corrected for body size) showed less signal than did body size itself. For trees with 20 or more species, the estimated {OU} (25\% of traits) and/or {ACDC} (40\%) transformation parameter differed significantly from both zero and unity, indicating that a hierarchical tree with less (or occasionally more) structure than the original better fit the data and so could be preferred for comparative analyses.}
}
@article{rieseberg_2007,
title = {Plant speciation.},
author = {Rieseberg, Loren H and Willis, John H},
pages = {910-914},
url = {http://dx.doi.org/10.1126/science.1137729},
year = {2007},
month = {aug},
day = {17},
urldate = {2020-01-30},
journal = {Science},
volume = {317},
number = {5840},
doi = {10.1126/science.1137729},
pmid = {17702935},
pmcid = {PMC2442920},
sciwheel-projects = {Versicolor Biogeo Paper},
abstract = {Like the formation of animal species, plant speciation is characterized by the evolution of barriers to genetic exchange between previously interbreeding populations. Prezygotic barriers, which impede mating or fertilization between species, typically contribute more to total reproductive isolation in plants than do postzygotic barriers, in which hybrid offspring are selected against. Adaptive divergence in response to ecological factors such as pollinators and habitat commonly drives the evolution of prezygotic barriers, but the evolutionary forces responsible for the development of intrinsic postzygotic barriers are virtually unknown and frequently result in polymorphism of incompatibility factors within species. Polyploid speciation, in which the entire genome is duplicated, is particularly frequent in plants, perhaps because polyploid plants often exhibit ecological differentiation, local dispersal, high fecundity, perennial life history, and self-fertilization or asexual reproduction. Finally, species richness in plants is correlated with many biological and geohistorical factors, most of which increase ecological opportunities.}
}
@article{mayfield_2010,
title = {Opposing effects of competitive exclusion on the phylogenetic structure of communities.},
author = {Mayfield, Margaret M and Levine, Jonathan M},
pages = {1085-1093},
url = {http://dx.doi.org/10.1111/j.1461-0248.2010.01509.x},
year = {2010},
month = {sep},
urldate = {2018-02-09},
journal = {Ecology Letters},
volume = {13},
number = {9},
issn = {1461-0248},
doi = {10.1111/j.1461-0248.2010.01509.x},
pmid = {20576030},
sciwheel-projects = {General Evolution},
abstract = {Though many processes are involved in determining which species coexist and assemble into communities, competition is among the best studied. One hypothesis about competition's contribution to community assembly is that more closely related species are less likely to coexist. Though empirical evidence for this hypothesis is mixed, it remains a common assumption in certain phylogenetic approaches for inferring the effects of environmental filtering and competitive exclusion. Here, we relate modern coexistence theory to phylogenetic community assembly approaches to refine expectations for how species relatedness influences the outcome of competition. We argue that two types of species differences determine competitive exclusion with opposing effects on relatedness patterns. Importantly, this means that competition can sometimes eliminate more different and less related taxa, even when the traits underlying the relevant species differences are phylogenetically conserved. Our argument leads to a reinterpretation of the assembly processes inferred from community phylogenetic structure.}
}
@article{masta_2003,
title = {Population genetic structure of the toad \emph{Bufo woodhousii}: an empirical assessment of the effects of haplotype extinction on nested cladistic analysis.},
author = {Masta, S E and Laurent, N M and Routman, E J},
pages = {1541-1554},
url = {http://dx.doi.org/10.1046/j.1365-294x.2003.01829.x},
year = {2003},
month = {jun},
urldate = {2020-09-16},
journal = {Molecular Ecology},
volume = {12},
number = {6},
doi = {10.1046/j.1365-294x.2003.01829.x},
pmid = {12755882},
sciwheel-projects = {{GTF} Biogeography Paper},
abstract = {Nested cladistic analysis ({NCA}) is increasingly being used to infer historical population-level processes, including population fragmentation, range expansion and long-distance colonization. However, the effects on interpretation of {NCA} inferences of stochastic extinction of haplotypes due to genetic drift (lineage sorting), or of haplotype loss via localized biotic or climatic influences, have not been thoroughly explored. We provide empirical evidence suggesting that {NCA} may misinterpret population history when haplotypes or haplotype groups from one clade are replaced by those of another clade. We do so by using {NCA} to analyse mitochondrial sequences from the toad \emph{Bufo woodhousii} from 45 locations spanning the Great Plains and southwestern {USA}. Portions of this region were glaciated and/or desertified in the late Pleistocene and early Holocene, and hence uninhabitable for plains-dwelling organisms. Although {NCA} inferences of isolation-by-distance and gradual range expansion in B. woodhousii are compatible with expectations based on climatic data and toad biology, {NCA} also detected several instances of long-distance movement. Such movement seems unlikely, given the low vagility of this species. We conclude that inferences of long-distance colonization likely result from extinction of haplotypes in intervening areas. We suggest using additional methods to look for congruent inferences, and amending the {NCA} inference key, to help avoid misinterpretations resulting from haplotype extinction.}
}
@article{heino_2001,
title = {Evolution of migration rate in a spatially realistic metapopulation model.},
author = {Heino, M and Hanski, I},
pages = {495-511},
url = {http://dx.doi.org/10.1086/319927},
year = {2001},
month = {may},
urldate = {2016-08-09},
journal = {The American Naturalist},
volume = {157},
number = {5},
doi = {10.1086/319927},
pmid = {18707258},
sciwheel-projects = {Metapop and Evo-Eco Term Paper},
abstract = {We use an individual-based, spatially realistic metapopulation model to study the evolution of migration rate. We first explore the consequences of habitat change in hypothetical patch networks on a regular lattice. If the primary consequence of habitat change is an increase in local extinction risk as a result of decreased local population sizes, migration rate increases. A nonmonotonic response, with migration rate decreasing at high extinction rate, was obtained only by assuming very frequent catastrophes. If the quality of the matrix habitat deteriorates, leading to increased mortality during migration, the evolutionary response is more complex. As long as habitat patch occupancy does not decrease markedly with increased migration mortality, reduced migration rate evolves. However, once mortality becomes so high that empty patches remain uncolonized for a long time, evolution tends to increase migration rate, which may lead to an "evolutionary rescue" in a fragmented landscape. Kin competition has a quantitative effect on the evolution of migration rate in our model, but these patterns in the evolution of migration rate appear to be primarily caused by spatiotemporal variation in fitness and mortality during migration. We apply the model to real habitat patch networks occupied by two checkerspot butterfly (Melitaea) species, for which sufficient data are available to estimate rigorously most of the model parameters. The model-predicted migration rate is not significantly different from the empirically observed one. Regional variation in patch areas and connectivities leads to regional variation in the optimal migration rate, predictions that can be tested empirically.}
}
@article{rabosky_2013,
title = {Diversity-Dependence, Ecological Speciation, and the Role of Competition in Macroevolution},
author = {Rabosky, Daniel L.},
pages = {481-502},
url = {http://www.annualreviews.org/doi/abs/10.1146/annurev-ecolsys-110512-135800},
year = {2013},
month = {nov},
day = {23},
urldate = {2018-02-05},
journal = {Annual Review of Ecology, Evolution, and Systematics},
volume = {44},
number = {1},
issn = {1543-{592X}},
doi = {10.1146/annurev-ecolsys-110512-135800},
sciwheel-projects = {General {CD} and Speciation}
}
@article{rosenberg_2004,
title = {{DISTRUCT}: a program for the graphical display of population structure},
author = {Rosenberg, Noah A.},
pages = {137-138},
url = {http://doi.wiley.com/10.1046/j.1471-8286.2003.00566.x},
year = {2004},
urldate = {2017-02-27},
journal = {Molecular ecology notes},
volume = {4},
number = {1},
issn = {14718278},
doi = {10.1046/j.1471-8286.2003.00566.x},
sciwheel-projects = {Genetics Methods}
}
@article{nuismer_2004,
title = {Host-parasite interactions and the evolution of ploidy.},
author = {Nuismer, Scott L and Otto, Sarah P},
pages = {11036-11039},
url = {http://dx.doi.org/10.1073/pnas.0403151101},
year = {2004},
month = {jul},
day = {27},
urldate = {2020-05-27},
journal = {Proceedings of the National Academy of Sciences of the United States of America},
volume = {101},
number = {30},
doi = {10.1073/pnas.0403151101},
pmid = {15252199},
pmcid = {PMC503737},
sciwheel-projects = {Ploidy and host-parasite},
abstract = {Although the majority of animals and plants, including humans, are dominated by the diploid phase of their life cycle, extensive diversity in ploidy level exists among eukaryotes, with some groups being primarily haploid whereas others alternate between haploid and diploid phases. Previous theory has illuminated conditions that favor the evolution of increased or decreased ploidy but has shed little light on which species should be primarily haploid and which primarily diploid. Here, we report a discovery that emerged from host-parasite models in which ploidy levels were allowed to evolve: selection is more likely to favor diploidy in host species and haploidy in parasite species. Essentially, when parasites must evade a host's immune system or defense response, selection favors parasitic individuals that express a narrow array of antigens and elicitors, thus favoring haploid parasites over diploid parasites. Conversely, when hosts must recognize a parasite before mounting a defensive response, selection favors hosts with a broader arsenal of recognition molecules, thus favoring diploid hosts over haploid hosts. These results are consistent with the predominance of haploidy among parasitic protists.}
}
@article{rieseberg_2010,
title = {Speciation genes in plants.},
author = {Rieseberg, Loren H and Blackman, Benjamin K},
pages = {439-455},
url = {http://dx.doi.org/10.1093/aob/mcq126},
year = {2010},
month = {sep},
urldate = {2017-11-27},
journal = {Annals of Botany},
volume = {106},
number = {3},
doi = {10.1093/aob/mcq126},
pmid = {20576737},
pmcid = {PMC2924826},
sciwheel-projects = {General {CD} and Speciation},
abstract = {{BACKGROUND}: Analyses of speciation genes--genes that contribute to the cessation of gene flow between populations--can offer clues regarding the ecological settings, evolutionary forces and molecular mechanisms that drive the divergence of populations and species. This review discusses the identities and attributes of genes that contribute to reproductive isolation ({RI}) in plants, compares them with animal speciation genes and investigates what these genes can tell us about speciation. {SCOPE}: Forty-one candidate speciation genes were identified in the plant literature. Of these, seven contributed to pre-pollination {RI}, one to post-pollination, prezygotic {RI}, eight to hybrid inviability, and 25 to hybrid sterility. Genes, gene families and genetic pathways that were frequently found to underlie the evolution of {RI} in different plant groups include the anthocyanin pathway and its regulators (pollinator isolation), S {RNase}-{SI} genes (unilateral incompatibility), disease resistance genes (hybrid necrosis), chimeric mitochondrial genes (cytoplasmic male sterility), and pentatricopeptide repeat family genes (cytoplasmic male sterility). {CONCLUSIONS}: The most surprising conclusion from this review is that identities of genes underlying both prezygotic and postzygotic {RI} are often predictable in a broad sense from the phenotype of the reproductive barrier. Regulatory changes (both cis and trans) dominate the evolution of pre-pollination {RI} in plants, whereas a mix of regulatory mutations and changes in protein-coding genes underlie intrinsic postzygotic barriers. Also, loss-of-function mutations and copy number variation frequently contribute to {RI}. Although direct evidence of positive selection on speciation genes is surprisingly scarce in plants, analyses of gene family evolution, along with theoretical considerations, imply an important role for diversifying selection and genetic conflict in the evolution of {RI}. Unlike in animals, however, most candidate speciation genes in plants exhibit intraspecific polymorphism, consistent with an important role for stochastic forces and/or balancing selection in development of {RI} in plants.}
}
@article{pelletier_2009,
title = {Eco-evolutionary dynamics.},
author = {Pelletier, F and Garant, D and Hendry, A P},
pages = {1483-1489},
url = {http://dx.doi.org/10.1098/rstb.2009.0027},
year = {2009},
month = {jun},
day = {12},
urldate = {2016-08-09},
journal = {Philosophical Transactions of the Royal Society of London. Series B, Biological Sciences},
volume = {364},
number = {1523},
doi = {10.1098/rstb.2009.0027},
pmid = {19414463},
pmcid = {PMC2690510},
sciwheel-projects = {Metapop and Evo-Eco Term Paper},
abstract = {Evolutionary ecologists and population biologists have recently considered that ecological and evolutionary changes are intimately linked and can occur on the same time-scale. Recent theoretical developments have shown how the feedback between ecological and evolutionary dynamics can be linked, and there are now empirical demonstrations showing that ecological change can lead to rapid evolutionary change. We also have evidence that microevolutionary change can leave an ecological signature. We are at a stage where the integration of ecology and evolution is a necessary step towards major advances in our understanding of the processes that shape and maintain biodiversity. This special feature about 'eco-evolutionary dynamics' brings together biologists from empirical and theoretical backgrounds to bridge the gap between ecology and evolution and provide a series of contributions aimed at quantifying the interactions between these fundamental processes.}
}
@article{kalinowski_2011,
title = {The computer program {STRUCTURE} does not reliably identify the main genetic clusters within species: simulations and implications for human population structure.},
author = {Kalinowski, S T},
pages = {625-632},
url = {http://dx.doi.org/10.1038/hdy.2010.95},
year = {2011},
month = {apr},
urldate = {2016-08-16},
journal = {Heredity},
volume = {106},
number = {4},
doi = {10.1038/hdy.2010.95},
pmid = {20683484},
pmcid = {PMC3183908},
sciwheel-projects = {Versicolor/Chrysoscelis Paper},
abstract = {One of the primary goals of population genetics is to succinctly describe genetic relationships among populations, and the computer program {STRUCTURE} is one of the most frequently used tools for doing so. The mathematical model used by {STRUCTURE} was designed to sort individuals into Hardy-Weinberg populations, but the program is also frequently used to group individuals from a large number of populations into a small number of clusters that are supposed to represent the main genetic divisions within species. In this study, I used computer simulations to examine how well {STRUCTURE} accomplishes this latter task. Simulations of populations that had a simple hierarchical history of fragmentation showed that when there were relatively long divergence times within evolutionary lineages, the clusters created by {STRUCTURE} were frequently not consistent with the evolutionary history of the populations. These difficulties can be attributed to forcing {STRUCTURE} to place individuals into too few clusters. Simulations also showed that the clusters produced by {STRUCTURE} can be strongly influenced by variation in sample size. In some circumstances, {STRUCTURE} simply put all of the individuals from the largest sample in the same cluster. A reanalysis of human population structure suggests that the problems I identified with {STRUCTURE} in simulations may have obscured relationships among human populations-particularly genetic similarity between Europeans and some African populations.}
}
@article{guillot_2005,
title = {A spatial statistical model for landscape genetics.},
author = {Guillot, Gilles and Estoup, Arnaud and Mortier, Frédéric and Cosson, Jean François},
pages = {1261-1280},
url = {http://dx.doi.org/10.1534/genetics.104.033803},
year = {2005},
month = {jul},
urldate = {2016-08-09},
journal = {Genetics},
volume = {170},
number = {3},
doi = {10.1534/genetics.104.033803},
pmid = {15520263},
pmcid = {PMC1451194},
sciwheel-projects = {Genetics Methods},
abstract = {Landscape genetics is a new discipline that aims to provide information on how landscape and environmental features influence population genetic structure. The first key step of landscape genetics is the spatial detection and location of genetic discontinuities between populations. However, efficient methods for achieving this task are lacking. In this article, we first clarify what is conceptually involved in the spatial modeling of genetic data. Then we describe a Bayesian model implemented in a Markov chain Monte Carlo scheme that allows inference of the location of such genetic discontinuities from individual geo-referenced multilocus genotypes, without a priori knowledge on populational units and limits. In this method, the global set of sampled individuals is modeled as a spatial mixture of panmictic populations, and the spatial organization of populations is modeled through the colored Voronoi tessellation. In addition to spatially locating genetic discontinuities, the method quantifies the amount of spatial dependence in the data set, estimates the number of populations in the studied area, assigns individuals to their population of origin, and detects individual migrants between populations, while taking into account uncertainty on the location of sampled individuals. The performance of the method is evaluated through the analysis of simulated data sets. Results show good performances for standard data sets (e.g., 100 individuals genotyped at 10 loci with 10 alleles per locus), with high but also low levels of population differentiation (e.g., {FST\textless0}.05). The method is then applied to a set of 88 individuals of wolverines (Gulo gulo) sampled in the northwestern United States and genotyped at 10 microsatellites.}
}
@article{kawecki_2008,
title = {Adaptation to Marginal Habitats},
author = {Kawecki, Tadeusz J.},
pages = {321-342},
url = {http://www.annualreviews.org/doi/abs/10.1146/annurev.ecolsys.38.091206.095622},
year = {2008},
month = {dec},
urldate = {2020-09-29},
journal = {Annual Review of Ecology, Evolution, and Systematics},
volume = {39},
number = {1},
issn = {1543-{592X}},
doi = {10.1146/annurev.ecolsys.38.091206.095622},
sciwheel-projects = {Biogeography and {GTF} Biogeography Paper}
}
@article{kirkpatrick_1997,
title = {Evolution of a species' range.},
author = {Kirkpatrick, M and Barton, N H},
pages = {1-23},
url = {http://dx.doi.org/10.1086/286054},
year = {1997},
month = {jul},
urldate = {2017-02-22},
journal = {The American Naturalist},
volume = {150},
number = {1},
doi = {10.1086/286054},
pmid = {18811273},
sciwheel-projects = {Biogeography and {GTF} Biogeography Paper and Theory/Modeling},
abstract = {Gene flow from the center of a species' range can stymie adaptation at the periphery and prevent the range from expanding outward. We study this process using simple models that track both demography and the evolution of a quantitative trait in a population that is continuously distributed in space. Stabilizing selection acts on the trait and favors an optimum phenotype that changes linearly across the habitat. One of three outcomes is possible: the species will become extinct, expand to fill all of the available habitat, or be confined to a limited range in which it is sufficiently adapted to allow population growth. When the environment changes rapidly in space, increased migration inhibits local adaptation and so decreases the species' total population size. Gene flow can cause enough maladaptation that the peripheral half of a species' range acts as a demographic sink. The trait's genetic variance has little effect on species persistence or the size of the range when gene flow is sufficiently strong to keep population densities far below the carrying capacity throughout the range, but it can increase the range width and population size of an abundant species. Under some conditions, a small parameter change can dramatically shift the balance between gene flow and local adaptation, allowing a species with a limited range to suddenly expand to fill all the available habitat.}
}
@article{edwards_2009,
title = {Is a new and general theory of molecular systematics emerging?},
author = {Edwards, Scott V},
pages = {1-19},
url = {http://dx.doi.org/10.1111/j.1558-5646.2008.00549.x},
year = {2009},
month = {jan},
urldate = {2017-11-02},
journal = {Evolution},
volume = {63},
number = {1},
doi = {10.1111/j.1558-5646.2008.00549.x},
pmid = {19146594},
sciwheel-projects = {Seminal Phylogenetics Papers},
abstract = {The advent and maturation of algorithms for estimating species trees-phylogenetic trees that allow gene tree heterogeneity and whose tips represent lineages, populations and species, as opposed to genes-represent an exciting confluence of phylogenetics, phylogeography, and population genetics, and ushers in a new generation of concepts and challenges for the molecular systematist. In this essay I argue that to better deal with the large multilocus datasets brought on by phylogenomics, and to better align the fields of phylogeography and phylogenetics, we should embrace the primacy of species trees, not only as a new and useful practical tool for systematics, but also as a long-standing conceptual goal of systematics that, largely due to the lack of appropriate computational tools, has been eclipsed in the past few decades. I suggest that phylogenies as gene trees are a "local optimum" for systematics, and review recent advances that will bring us to the broader optimum inherent in species trees. In addition to adopting new methods of phylogenetic analysis (and ideally reserving the term "phylogeny" for species trees rather than gene trees), the new paradigm suggests shifts in a number of practices, such as sampling data to maximize not only the number of accumulated sites but also the number of independently segregating genes; routinely using coalescent or other models in computer simulations to allow gene tree heterogeneity; and understanding better the role of concatenation in influencing topologies and confidence in phylogenies. By building on the foundation laid by concepts of gene trees and coalescent theory, and by taking cues from recent trends in multilocus phylogeography, molecular systematics stands to be enriched. Many of the challenges and lessons learned for estimating gene trees will carry over to the challenge of estimating species trees, although adopting the species tree paradigm will clarify many issues (such as the nature of polytomies and the star tree paradox), raise conceptually new challenges, or provide new answers to old questions.}
}
@article{omeara_2012,
title = {Evolutionary Inferences from Phylogenies: A Review of Methods},
author = {O'Meara, Brian C.},
pages = {267-285},
url = {http://www.annualreviews.org/doi/abs/10.1146/annurev-ecolsys-110411-160331},
year = {2012},
month = {dec},
urldate = {2017-11-07},
journal = {Annual Review of Ecology, Evolution, and Systematics},
volume = {43},
number = {1},
issn = {1543-{592X}},
doi = {10.1146/annurev-ecolsys-110411-160331},
sciwheel-projects = {Genetics Methods}
}
@article{pagel_1999,
title = {Inferring the historical patterns of biological evolution.},
author = {Pagel, M},
pages = {877-884},
url = {http://dx.doi.org/10.1038/44766},
year = {1999},
month = {oct},
day = {28},
urldate = {2017-07-31},
journal = {Nature},
volume = {401},
number = {6756},
doi = {10.1038/44766},
pmid = {10553904},
sciwheel-projects = {Versicolor/Chrysoscelis Paper},
abstract = {Phylogenetic trees describe the pattern of descent amongst a group of species. With the rapid accumulation of {DNA} sequence data, more and more phylogenies are being constructed based upon sequence comparisons. The combination of these phylogenies with powerful new statistical approaches for the analysis of biological evolution is challenging widely held beliefs about the history and evolution of life on Earth.}
}
@article{wiens_2005,
title = {{NICHE} {CONSERVATISM}: Integrating Evolution, Ecology, and Conservation Biology},
author = {Wiens, John J. and Graham, Catherine H.},
pages = {519-539},
url = {http://www.annualreviews.org/doi/abs/10.1146/annurev.ecolsys.36.102803.095431},
year = {2005},
month = {dec},
urldate = {2016-08-09},
journal = {Annual Review of Ecology, Evolution, and Systematics},
volume = {36},
number = {1},
issn = {1543-{592X}},
doi = {10.1146/annurev.ecolsys.36.102803.095431},
sciwheel-projects = {Metapop and Evo-Eco Term Paper}
}
@article{grant_2005,
title = {Hybridization in the recent past.},
author = {Grant, Peter R and Grant, B Rosemary and Petren, K},
pages = {56-67},
url = {http://dx.doi.org/10.1086/430331},
year = {2005},
month = {jul},
urldate = {2017-11-27},
journal = {The American Naturalist},
volume = {166},
number = {1},
doi = {10.1086/430331},
pmid = {15937789},
sciwheel-projects = {General {CD} and Speciation},
abstract = {The question we address in this article is how hybridization in the recent past can be detected in recently evolved species. Such species may not have evolved genetic incompatibilities and may hybridize with little or no fitness loss. Hybridization can be recognized by relatively small genetic differences between sympatric populations because sympatric populations have the opportunity to interbreed whereas allopatric populations do not. Using microsatellite {DNA} data from Darwin's finches in the Galapagos archipelago, we compare sympatric and allopatric genetic distances in pairs of Geospiza and Camarhynchus species. In agreement with the hybridization hypothesis, we found a statistically strong tendency for a species to be more similar genetically to a sympatric relative than to allopatric populations of that relative. Hybridization has been studied directly on two islands, but it is evidently more widespread in the archipelago. We argue that introgressive hybridization may have been a persistent feature of the adaptive radiation through most of its history, facilitating evolutionary diversification and occasionally affecting both the speed and direction of evolution.}
}
@article{poethke_2003,
title = {Local extinction and the evolution of dispersal rates: causes and correlations.},
author = {Poethke, Hans J and Hovestadt, Thomas and Mitesser, Oliver},
pages = {631-640},
url = {http://dx.doi.org/10.1086/368224},
year = {2003},
month = {apr},
urldate = {2016-08-09},
journal = {The American Naturalist},
volume = {161},
number = {4},
doi = {10.1086/368224},
pmid = {12776889},
sciwheel-projects = {Theory/Modeling},
abstract = {We present the results of individual-based simulation experiments on the evolution of dispersal rates of organisms living in metapopulations. We find conflicting results regarding the relationship between local extinction rate and evolutionarily stable ({ES}) dispersal rate depending on which principal mechanism causes extinction: if extinction is caused by environmental catastrophes eradicating local populations, we observe a positive correlation between extinction and {ES} dispersal rate; if extinction is a consequence of stochastic local dynamics and environmental fluctuations, the correlation becomes ambiguous; and in cases where extinction is caused by dispersal mortality, a negative correlation between local extinction rate and {ES} dispersal rate emerges. We conclude that extinction rate, which both affects and is affected by dispersal rates, is not an ideal predictor for optimal dispersal rates.}
}
@article{lai_2006,
title = {Microarray analysis reveals differential gene expression in hybrid sunflower species.},
author = {Lai, Zhao and Gross, Briana L and Zou, Yi and Andrews, Justen and Rieseberg, Loren H},
pages = {1213-1227},
url = {http://dx.doi.org/10.1111/j.1365-{294X}.2006.02775.x},
year = {2006},
month = {apr},
urldate = {2016-12-13},
journal = {Molecular Ecology},
volume = {15},
number = {5},
doi = {10.1111/j.1365-{294X}.2006.02775.x},
pmid = {16626449},
pmcid = {PMC2536761},
sciwheel-projects = {Transcriptomics},
abstract = {This paper describes the creation of a {cDNA} microarray for annual sunflowers and its use to elucidate patterns of gene expression in Helianthus annuus, Helianthus petiolaris, and the homoploid hybrid species Helianthus deserticola. The array comprises 3743 {ESTs} (expressed sequence tags) representing approximately 2897 unique genes. It has an average clone/{EST} identity rate of 91\%, is applicable across species boundaries within the annual sunflowers, and shows patterns of gene expression that are highly reproducible according to real-time {RT}-{PCR} (reverse transcription-polymerase chain reaction) results. Overall, 12.8\% of genes on the array showed statistically significant differential expression across the three species. Helianthus deserticola displayed transgressive, or extreme, expression for 58 genes, with roughly equal numbers exhibiting up- or down-regulation relative to both parental species. Transport-related proteins were strongly over-represented among the transgressively expressed genes, which makes functional sense given the extreme desert floor habitat of H. deserticola. The potential adaptive value of differential gene expression was evaluated for five genes in two populations of early generation ({BC2}) hybrids between the parental species grown in the H. deserticola habitat. One gene (a G protein-coupled receptor) had a significant association with fitness and maps close to a {QTL} controlling traits that may be adaptive in the desert habitat.}
}
@article{lewis_2001,
title = {A likelihood approach to estimating phylogeny from discrete morphological character data.},
author = {Lewis, P O},
pages = {913-925},
url = {http://sysbio.oxfordjournals.org/cgi/doi/10.1080/106351501753462876},
year = {2001},
month = {dec},
urldate = {2018-01-29},
journal = {Systematic Biology},
volume = {50},
number = {6},
issn = {1063-5157},
doi = {10.1080/106351501753462876},
pmid = {12116640},
sciwheel-projects = {Genetics Methods},
abstract = {Evolutionary biologists have adopted simple likelihood models for purposes of estimating ancestral states and evaluating character independence on specified phylogenies; however, for purposes of estimating phylogenies by using discrete morphological data, maximum parsimony remains the only option. This paper explores the possibility of using standard, well-behaved Markov models for estimating morphological phylogenies (including branch lengths) under the likelihood criterion. An important modification of standard Markov models involves making the likelihood conditional on characters being variable, because constant characters are absent in morphological data sets. Without this modification, branch lengths are often overestimated, resulting in potentially serious biases in tree topology selection. Several new avenues of research are opened by an explicitly model-based approach to phylogenetic analysis of discrete morphological data, including combined-data likelihood analyses (morphology + sequence data), likelihood ratio tests, and Bayesian analyses.}
}
@article{barton_1989,
title = {Adaptation, speciation and hybrid zones.},
author = {Barton, N H and Hewitt, G M},
pages = {497-503},
url = {http://dx.doi.org/10.1038/341497a0},
year = {1989},
month = {oct},
day = {12},
urldate = {2017-02-20},
journal = {Nature},
volume = {341},
number = {6242},
doi = {10.1038/341497a0},
pmid = {2677747},
sciwheel-projects = {Theory/Modeling},
abstract = {Many species are divided into a mosaic of genetically distinct populations, separated by narrow zones of hybridization. Studies of hybrid zones allow us to quantify the genetic differences responsible for speciation, to measure the diffusion of genes between diverging taxa, and to understand the spread of alternative adaptations.}
}
@article{lemmon_2013,
title = {High-throughput genomic data in systematics and phylogenetics},
author = {Lemmon, Emily Moriarty and Lemmon, Alan R.},
pages = {99-121},
url = {http://www.annualreviews.org/doi/abs/10.1146/annurev-ecolsys-110512-135822},
year = {2013},
month = {nov},
day = {23},
urldate = {2014-04-02},
journal = {Annual Review of Ecology, Evolution, and Systematics},
volume = {44},
number = {1},
issn = {1543-{592X}},
doi = {10.1146/annurev-ecolsys-110512-135822},
sciwheel-projects = {Genetics Methods}
}
@article{rosenberg_2002,
title = {Genealogical trees, coalescent theory and the analysis of genetic polymorphisms.},
author = {Rosenberg, Noah A and Nordborg, Magnus},
pages = {380-390},
url = {http://dx.doi.org/10.1038/nrg795},
year = {2002},
month = {may},
urldate = {2016-08-09},
journal = {Nature Reviews. Genetics},
volume = {3},
number = {5},
doi = {10.1038/nrg795},
pmid = {11988763},
sciwheel-projects = {MSC},
abstract = {Improvements in genotyping technologies have led to the increased use of genetic polymorphism for inference about population phenomena, such as migration and selection. Such inference presents a challenge, because polymorphism data reflect a unique, complex, non-repeatable evolutionary history. Traditional analysis methods do not take this into account. A stochastic process known as the 'coalescent' presents a coherent statistical framework for analysis of genetic polymorphisms.}
}
@article{chen_2011,
title = {Rapid range shifts of species associated with high levels of climate warming.},
author = {Chen, I-Ching and Hill, Jane K and Ohlemüller, Ralf and Roy, David B and Thomas, Chris D},
pages = {1024-1026},
url = {http://dx.doi.org/10.1126/science.1206432},
year = {2011},
month = {aug},
day = {19},
urldate = {2016-08-09},
journal = {Science},
volume = {333},
number = {6045},
issn = {1095-9203},
doi = {10.1126/science.1206432},
pmid = {21852500},
sciwheel-projects = {\emph{Dendropsophus} Research Related},
abstract = {The distributions of many terrestrial organisms are currently shifting in latitude or elevation in response to changing climate. Using a meta-analysis, we estimated that the distributions of species have recently shifted to higher elevations at a median rate of 11.0 meters per decade, and to higher latitudes at a median rate of 16.9 kilometers per decade. These rates are approximately two and three times faster than previously reported. The distances moved by species are greatest in studies showing the highest levels of warming, with average latitudinal shifts being generally sufficient to track temperature changes. However, individual species vary greatly in their rates of change, suggesting that the range shift of each species depends on multiple internal species traits and external drivers of change. Rapid average shifts derive from a wide diversity of responses by individual species.}
}
@article{presgraves_2010,
title = {Darwin and the origin of interspecific genetic incompatibilities.},
author = {Presgraves, Daven C},
pages = {S45-60},
url = {http://dx.doi.org/10.1086/657058},
year = {2010},
month = {dec},
day = {1},
urldate = {2016-10-12},
journal = {The American Naturalist},
volume = {176 Suppl 1},
doi = {10.1086/657058},
pmid = {21043780},
sciwheel-projects = {Gene Silencing},
abstract = {Darwin's Origin of Species is often criticized for having little to say about speciation. The complaint focuses in particular on Darwin's supposed failure to explain the evolution of the sterility and inviability of interspecific hybrids. But in his chapter on hybridism, Darwin, working without genetics, got as close to the modern understanding of the evolution of hybrid sterility and inviability as might reasonably be expected. In particular, after surveying what was then known about interspecific crosses and the resulting hybrids, he established two facts that, while now taken for granted, were at the time radical. First, the sterility barriers between species are neither specially endowed by a creator nor directly favored by natural selection but rather evolve as incidental by-products of interspecific divergence. Second, the sterility of species hybrids results when their development is "disturbed by two organizations having been compounded into one." Bateson, Dobzhansky, and Muller later put Mendelian detail to Darwin's inference that the species-specific factors controlling development (i.e., genes) are sometimes incompatible. In this article, I highlight the major developments in our understanding of these interspecific genetic incompatibilities--from Darwin to Muller to modern theory--and review comparative, genetic, and molecular rules that characterize the evolution of hybrid sterility and inviability.}
}
@article{parvinen_2003,
title = {Evolution of dispersal in metapopulations with local density dependence and demographic stochasticity.},
author = {Parvinen, K and Dieckmann, U and Gyllenberg, M and Metz, J A J},
pages = {143-153},
url = {http://dx.doi.org/10.1046/j.1420-9101.2003.00478.x},
year = {2003},
month = {jan},
urldate = {2016-08-09},
journal = {Journal of Evolutionary Biology},
volume = {16},
number = {1},
doi = {10.1046/j.1420-9101.2003.00478.x},
pmid = {14635889},
sciwheel-projects = {Metapop and Evo-Eco Term Paper},
abstract = {In this paper, we predict the outcome of dispersal evolution in metapopulations based on the following assumptions: (i) population dynamics within patches are density-regulated by realistic growth functions; (ii) demographic stochasticity resulting from finite population sizes within patches is accounted for; and (iii) the transition of individuals between patches is explicitly modelled by a disperser pool. We show, first, that evolutionarily stable dispersal rates do not necessarily increase with rates for the local extinction of populations due to external disturbances in habitable patches. Second, we describe how demographic stochasticity affects the evolution of dispersal rates: evolutionarily stable dispersal rates remain high even when disturbance-related rates of local extinction are low, and a variety of qualitatively different responses of adapted dispersal rates to varied levels of disturbance become possible. This paper shows, for the first time, that evolution of dispersal rates may give rise to monotonically increasing or decreasing responses, as well as to intermediate maxima or minima.}
}
@article{stuart_2014,
title = {Rapid evolution of a native species following invasion by a congener.},
author = {Stuart, Y E and Campbell, T S and Hohenlohe, P A and Reynolds, R G and Revell, L J and Losos, J B},
pages = {463-466},
url = {http://dx.doi.org/10.1126/science.1257008},
year = {2014},
month = {oct},
day = {24},
urldate = {2016-08-09},
journal = {Science},
volume = {346},
number = {6208},
doi = {10.1126/science.1257008},
pmid = {25342801},
sciwheel-projects = {New Stuff and plasticity},
abstract = {In recent years, biologists have increasingly recognized that evolutionary change can occur rapidly when natural selection is strong; thus, real-time studies of evolution can be used to test classic evolutionary hypotheses directly. One such hypothesis is that negative interactions between closely related species can drive phenotypic divergence. Such divergence is thought to be ubiquitous, though well-documented cases are surprisingly rare. On small islands in Florida, we found that the lizard \emph{Anolis} carolinensis moved to higher perches following invasion by \emph{Anolis} sagrei and, in response, adaptively evolved larger toepads after only 20 generations. These results illustrate that interspecific interactions between closely related species can drive evolutionary change on observable time scales. Copyright \copyright 2014, American Association for the Advancement of Science.}
}
@article{bolnick_2003,
title = {The ecology of individuals: incidence and implications of individual specialization.},
author = {Bolnick, Daniel I and Svanbäck, Richard and Fordyce, James A and Yang, Louie H and Davis, Jeremy M and Hulsey, C Darrin and Forister, Matthew L},
pages = {1-28},
url = {http://dx.doi.org/10.1086/343878},
year = {2003},
month = {jan},
urldate = {2016-08-09},
journal = {The American Naturalist},
volume = {161},
number = {1},
doi = {10.1086/343878},
pmid = {12650459},
sciwheel-projects = {Senior Thesis},
abstract = {Most empirical and theoretical studies of resource use and population dynamics treat conspecific individuals as ecologically equivalent. This simplification is only justified if interindividual niche variation is rare, weak, or has a trivial effect on ecological processes. This article reviews the incidence, degree, causes, and implications of individual-level niche variation to challenge these simplifications. Evidence for individual specialization is available for 93 species distributed across a broad range of taxonomic groups. Although few studies have quantified the degree to which individuals are specialized relative to their population, between-individual variation can sometimes comprise the majority of the population's niche width. The degree of individual specialization varies widely among species and among populations, reflecting a diverse array of physiological, behavioral, and ecological mechanisms that can generate intrapopulation variation. Finally, individual specialization has potentially important ecological, evolutionary, and conservation implications. Theory suggests that niche variation facilitates frequency-dependent interactions that can profoundly affect the population's stability, the amount of intraspecific competition, fitness-function shapes, and the population's capacity to diversify and speciate rapidly. Our collection of case studies suggests that individual specialization is a widespread but underappreciated phenomenon that poses many important but unanswered questions.}
}
@article{oswald_2011,
title = {Neopolyploidy and diversification in \emph{Heuchera grossulariifolia}.},
author = {Oswald, Benjamin P and Nuismer, Scott L},
pages = {1667-1679},
url = {http://dx.doi.org/10.1111/j.1558-5646.2010.01208.x},
year = {2011},
month = {jun},
urldate = {2018-03-08},
journal = {Evolution},
volume = {65},
number = {6},
doi = {10.1111/j.1558-5646.2010.01208.x},
pmid = {21143472},
pmcid = {PMC3714228},
sciwheel-projects = {{GTF} Biogeography Paper and Polyploidy General and Versicolor/Chrysoscelis Paper},
abstract = {Newly formed polyploid lineages must contend with several obstacles to avoid extinction, including minority cytotype exclusion, competition, and inbreeding depression. If polyploidization results in immediate divergence of phenotypic characters these hurdles may be reduced and establishment made more likely. In addition, if polyploidization alters the phenotypic and genotypic associations between traits, that is, the P and G matrices, polyploids may be able to explore novel evolutionary paths, facilitating their divergence and successful establishment. Here, we report results from a study of the perennial plant \emph{Heuchera grossulariifolia} in which the phenotypic divergence and changes in phenotypic and genotypic covariance matrices caused by neopolyploidization have been estimated. Our results reveal that polyploidization causes immediate divergence for traits relevant to establishment and results in significant changes in the structure of the phenotypic covariance matrix. In contrast, our results do not provide evidence that polyploidization results in immediate and substantial shifts in the genetic covariance matrix. \copyright 2010 The Author(s). Evolution\copyright 2010 The Society for the Study of Evolution.}
}
@article{felsenstein_1981,
title = {Evolutionary trees from {DNA} sequences: a maximum likelihood approach.},
author = {Felsenstein, J},
pages = {368-376},
url = {http://dx.doi.org/10.1007/{BF01734359}},
year = {1981},
urldate = {2017-11-02},
journal = {Journal of Molecular Evolution},
volume = {17},
number = {6},
doi = {10.1007/{BF01734359}},
pmid = {7288891},
sciwheel-projects = {Seminal Phylogenetics Papers},
abstract = {The application of maximum likelihood techniques to the estimation of evolutionary trees from nucleic acid sequence data is discussed. A computationally feasible method for finding such maximum likelihood estimates is developed, and a computer program is available. This method has advantages over the traditional parsimony algorithms, which can give misleading results if rates of evolution differ in different lineages. It also allows the testing of hypotheses about the constancy of evolutionary rates by likelihood ratio tests, and gives rough indication of the error of ;the estimate of the tree.}
}
@article{nuismer_2005,
title = {Selection for phenotypic divergence between diploid and autotetraploid \emph{Heuchera grossulariifolia}.},
author = {Nuismer, Scott L and Cunningham, Bradley M},
pages = {1928-1935},
url = {http://dx.doi.org/10.1111/j.0014-3820.2005.tb01062.x},
year = {2005},
month = {sep},
urldate = {2020-01-30},
journal = {Evolution},
volume = {59},
number = {9},
doi = {10.1111/j.0014-3820.2005.tb01062.x},
pmid = {16261730},
sciwheel-projects = {Versicolor Biogeo Paper},
abstract = {Much of the diversity of flowering plants is associated with genomic duplication through polyploidy. Little is known, however, about the evolutionary mechanisms responsible for the diversification of novel polyploid lineages. We evaluated the possibility that divergence is driven by natural selection by estimating the strength of phenotypic selection acting on three floral traits in sympatric populations of diploid and autotetraploid \emph{Heuchera grossulariifolia} over three years. Our results demonstrate consistent directional selection for increasing scape length and floral display in both diploid and tetraploid populations. In contrast, selection acting on flowering phenology varied across year and ploidy. Specifically, selection was found to favor late-flowering diploids in 2001 and 2002 but early-flowering tetraploids in 2003. We investigated the mechanistic basis of divergent selection for flowering phenology in 2003 by estimating the relationship between plant flowering phenology and the probability of intercytotype pollinator movement. The results demonstrated that less divergent tetraploids were significantly more likely to experience intercytotype flights than were more divergent tetraploids. This result is consistent with the pattern of phenotypic selection observed. Taken together, our results suggest that divergence of polyploids and their diploid progenitors may be driven by a process analogous to reinforcement whereby selection favors phenotypes that reduce the probability of intercytotype matings with reduced fertility.}
}
@article{morgan_1997,
title = {The evolution of self-fertilization in perennials.},
author = {Morgan, M T and Schoen, D J and Bataillon, T M},
pages = {618-638},
url = {http://dx.doi.org/10.1086/286085},
year = {1997},
month = {nov},
urldate = {2016-08-09},
journal = {The American Naturalist},
volume = {150},
number = {5},
doi = {10.1086/286085},
pmid = {18811304},
sciwheel-projects = {Metapop and Evo-Eco Term Paper},
abstract = {Many plants are perennials, but studies of self-fertilization do not usually include features of perennial life histories. We therefore develop models that include selfing, a simple form of perenniality, adult inbreeding depression, and an adult survivorship cost to seed production. Our analysis shows that inbreeding depression in adults diminishes the genetic transmission advantage associated with selfing, especially in long-lived perennials that experience inbreeding depression over many seasons. Perennials also pay a cost when selfing increases total seed set at the expense of future survivorship and reproduction. Such life-history considerations shed new light on the generalization that annuals self-fertilize more than perennials. Past research suggested reproductive assurance as an explanation for this association, but common modes of selfing offer equal reproductive assurance to annuals and perennials. Instead, perennials may avoid selfing because of adult inbreeding depression and the cost to future survivorship and reproduction.}
}
@article{hopkins_2012,
title = {Pollinator-mediated selection on flower color allele drives reinforcement.},
author = {Hopkins, Robin and Rausher, Mark D},
pages = {1090-1092},
url = {http://dx.doi.org/10.1126/science.1215198},
year = {2012},
month = {mar},
day = {2},
urldate = {2016-08-09},
journal = {Science},
volume = {335},
number = {6072},
doi = {10.1126/science.1215198},
pmid = {22300852},
sciwheel-projects = {New Stuff},
abstract = {Reinforcement is the process by which reduced hybrid fitness generates selection favoring the evolution of stronger prezygotic reproductive barriers between emerging species. Using common-garden field experiments, we quantified the strength of reinforcing selection in nature by demonstrating strong selection favoring an allele conferring increased pigment intensity in the plant \emph{Phlox drummondii} in areas of sympatry with the closely related species Phlox cuspidata. Incomplete hybrid sterility between the two species generates selection for traits that decrease interspecies hybridization. In contrast, selection on this locus is undetectable in the absence of P. cuspidata. We demonstrate that reinforcing selection is generated by nonrandom pollinator movement, in which pollinators move less frequently between intensely pigmented P. drummondii and P. cuspidata than between lightly pigmented P. drummondii and P. cuspidata.}
}
@article{rieseberg_2003,
title = {Major ecological transitions in wild sunflowers facilitated by hybridization.},
author = {Rieseberg, Loren H and Raymond, Olivier and Rosenthal, David M and Lai, Zhao and Livingstone, Kevin and Nakazato, Takuya and Durphy, Jennifer L and Schwarzbach, Andrea E and Donovan, Lisa A and Lexer, Christian},
pages = {1211-1216},
url = {http://dx.doi.org/10.1126/science.1086949},
year = {2003},
month = {aug},
day = {29},
urldate = {2016-11-17},
journal = {Science},
volume = {301},
number = {5637},
issn = {1095-9203},
doi = {10.1126/science.1086949},
pmid = {12907807},
sciwheel-projects = {Versicolor/Chrysoscelis Paper},
abstract = {Hybridization is frequent in many organismal groups, but its role in adaptation is poorly understood. In sunflowers, species found in the most extreme habitats are ancient hybrids, and new gene combinations generated by hybridization are speculated to have contributed to ecological divergence. This possibility was tested through phenotypic and genomic comparisons of ancient and synthetic hybrids. Most trait differences in ancient hybrids could be recreated by complementary gene action in synthetic hybrids and were favored by selection. The same combinations of parental chromosomal segments required to generate extreme phenotypes in synthetic hybrids also occurred in ancient hybrids. Thus, hybridization facilitated ecological divergence in sunflowers.}
}
@article{sih_2004,
title = {Behavioral syndromes: an ecological and evolutionary overview.},
author = {Sih, Andrew and Bell, Alison and Johnson, J Chadwick},
pages = {372-378},
url = {http://dx.doi.org/10.1016/j.tree.2004.04.009},
year = {2004},
month = {jul},
urldate = {2016-08-09},
journal = {Trends in Ecology \& Evolution},
volume = {19},
number = {7},
doi = {10.1016/j.tree.2004.04.009},
pmid = {16701288},
sciwheel-projects = {Senior Thesis},
abstract = {Recent studies suggest that populations and species often exhibit behavioral syndromes; that is, suites of correlated behaviors across situations. An example is an aggression syndrome where some individuals are more aggressive, whereas others are less aggressive across a range of situations and contexts. The existence of behavioral syndromes focuses the attention of behavioral ecologists on limited (less than optimal) behavioral plasticity and behavioral carryovers across situations, rather than on optimal plasticity in each isolated situation. Behavioral syndromes can explain behaviors that appear strikingly non-adaptive in an isolated context (e.g. inappropriately high activity when predators are present, or excessive sexual cannibalism). Behavioral syndromes can also help to explain the maintenance of individual variation in behavioral types, a phenomenon that is ubiquitous, but often ignored. Recent studies suggest that the behavioral type of an individual, population or species can have important ecological and evolutionary implications, including major effects on species distributions, on the relative tendencies of species to be invasive or to respond well to environmental change, and on speciation rates. Although most studies of behavioral syndromes to date have focused on a few organisms, mainly in the laboratory, further work on other species, particularly in the field, should yield numerous new insights.}
}
@article{hebert_2003,
title = {Biological identifications through {DNA} barcodes.},
author = {Hebert, Paul D N and Cywinska, Alina and Ball, Shelley L and {deWaard}, Jeremy R},
pages = {313-321},
url = {http://dx.doi.org/10.1098/rspb.2002.2218},
year = {2003},
month = {feb},
day = {7},
urldate = {2020-03-04},
journal = {Proceedings. Biological Sciences / the Royal Society},
volume = {270},
number = {1512},
doi = {10.1098/rspb.2002.2218},
pmid = {12614582},
pmcid = {PMC1691236},
sciwheel-projects = {Species Delimitation Brazil},
abstract = {Although much biological research depends upon species diagnoses, taxonomic expertise is collapsing. We are convinced that the sole prospect for a sustainable identification capability lies in the construction of systems that employ {DNA} sequences as taxon 'barcodes'. We establish that the mitochondrial gene cytochrome c oxidase I ({COI}) can serve as the core of a global bioidentification system for animals. First, we demonstrate that {COI} profiles, derived from the low-density sampling of higher taxonomic categories, ordinarily assign newly analysed taxa to the appropriate phylum or order. Second, we demonstrate that species-level assignments can be obtained by creating comprehensive {COI} profiles. A model {COI} profile, based upon the analysis of a single individual from each of 200 closely allied species of lepidopterans, was 100\% successful in correctly identifying subsequent specimens. When fully developed, a {COI} identification system will provide a reliable, cost-effective and accessible solution to the current problem of species identification. Its assembly will also generate important new insights into the diversification of life and the rules of molecular evolution.}
}
@article{oliver_2009,
title = {Accelerated evolution of the Prdm9 speciation gene across diverse metazoan taxa.},
author = {Oliver, Peter L and Goodstadt, Leo and Bayes, Joshua J and Birtle, Zoë and Roach, Kevin C and Phadnis, Nitin and Beatson, Scott A and Lunter, Gerton and Malik, Harmit S and Ponting, Chris P},
pages = {e1000753},
url = {http://dx.doi.org/10.1371/journal.pgen.1000753},
year = {2009},
month = {dec},
day = {4},
urldate = {2017-11-27},
journal = {{PLoS} Genetics},
volume = {5},
number = {12},
issn = {1553-7404},
doi = {10.1371/journal.pgen.1000753},
pmid = {19997497},
pmcid = {PMC2779102},
sciwheel-projects = {General {CD} and Speciation},
abstract = {The onset of prezygotic and postzygotic barriers to gene flow between populations is a hallmark of speciation. One of the earliest postzygotic isolating barriers to arise between incipient species is the sterility of the heterogametic sex in interspecies' hybrids. Four genes that underlie hybrid sterility have been identified in animals: Odysseus, {JYalpha}, and Overdrive in \emph{Drosophila} and Prdm9 (Meisetz) in mice. Mouse Prdm9 encodes a protein with a {KRAB} motif, a histone methyltransferase domain and several zinc fingers. The difference of a single zinc finger distinguishes Prdm9 alleles that cause hybrid sterility from those that do not. We find that concerted evolution and positive selection have rapidly altered the number and sequence of Prdm9 zinc fingers across 13 rodent genomes. The patterns of positive selection in Prdm9 zinc fingers imply that rapid evolution has acted on the interface between the Prdm9 protein and the {DNA} sequences to which it binds. Similar patterns are apparent for Prdm9 zinc fingers for diverse metazoans, including primates. Indeed, allelic variation at the {DNA}-binding positions of human {PRDM9} zinc fingers show significant association with decreased risk of infertility. Prdm9 thus plays a role in determining male sterility both between species (mouse) and within species (human). The recurrent episodes of positive selection acting on Prdm9 suggest that the {DNA} sequences to which it binds must also be evolving rapidly. Our findings do not identify the nature of the underlying {DNA} sequences, but argue against the proposed role of Prdm9 as an essential transcription factor in mouse meiosis. We propose a hypothetical model in which incompatibilities between Prdm9-binding specificity and satellite {DNAs} provide the molecular basis for Prdm9-mediated hybrid sterility. We suggest that Prdm9 should be investigated as a candidate gene in other instances of hybrid sterility in metazoans.}
}
@article{wang_2014,
title = {Characterization of polyploid wheat genomic diversity using a high-density 90,000 single nucleotide polymorphism array.},
author = {Wang, Shichen and Wong, Debbie and Forrest, Kerrie and Allen, Alexandra and Chao, Shiaoman and Huang, Bevan E and Maccaferri, Marco and Salvi, Silvio and Milner, Sara G and Cattivelli, Luigi and Mastrangelo, Anna M and Whan, Alex and Stephen, Stuart and Barker, Gary and Wieseke, Ralf and Plieske, Joerg and International Wheat Genome Sequencing Consortium and Lillemo, Morten and Mather, Diane and Appels, Rudi and Dolferus, Rudy and Brown-Guedira, Gina and Korol, Abraham and Akhunova, Alina R and Feuillet, Catherine and Salse, Jerome and Morgante, Michele and Pozniak, Curtis and Luo, Ming-Cheng and Dvorak, Jan and Morell, Matthew and Dubcovsky, Jorge and Ganal, Martin and Tuberosa, Roberto and Lawley, Cindy and Mikoulitch, Ivan and Cavanagh, Colin and Edwards, Keith J and Hayden, Matthew and Akhunov, Eduard},
pages = {787-796},
url = {http://dx.doi.org/10.1111/pbi.12183},
year = {2014},
month = {aug},
urldate = {2017-07-28},
journal = {Plant Biotechnology Journal},
volume = {12},
number = {6},
doi = {10.1111/pbi.12183},
pmid = {24646323},
pmcid = {PMC4265271},
sciwheel-projects = {Versicolor/Chrysoscelis Paper},
abstract = {High-density single nucleotide polymorphism ({SNP}) genotyping arrays are a powerful tool for studying genomic patterns of diversity, inferring ancestral relationships between individuals in populations and studying marker-trait associations in mapping experiments. We developed a genotyping array including about 90,000 gene-associated {SNPs} and used it to characterize genetic variation in allohexaploid and allotetraploid wheat populations. The array includes a significant fraction of common genome-wide distributed {SNPs} that are represented in populations of diverse geographical origin. We used density-based spatial clustering algorithms to enable high-throughput genotype calling in complex data sets obtained for polyploid wheat. We show that these model-free clustering algorithms provide accurate genotype calling in the presence of multiple clusters including clusters with low signal intensity resulting from significant sequence divergence at the target {SNP} site or gene deletions. Assays that detect low-intensity clusters can provide insight into the distribution of presence-absence variation ({PAV}) in wheat populations. A total of 46 977 {SNPs} from the wheat {90K} array were genetically mapped using a combination of eight mapping populations. The developed array and cluster identification algorithms provide an opportunity to infer detailed haplotype structure in polyploid wheat and will serve as an invaluable resource for diversity studies and investigating the genetic basis of trait variation in wheat. \copyright 2014 The Authors Plant Biotechnology Journal published by Society for Experimental Biology and The Association of Applied Biologists and John Wiley \& Sons Ltd.}
}
@article{comai_2005,
title = {The advantages and disadvantages of being polyploid.},
author = {Comai, Luca},
pages = {836-846},
url = {http://dx.doi.org/10.1038/nrg1711},
year = {2005},
month = {nov},
urldate = {2016-08-09},
journal = {Nature Reviews. Genetics},
volume = {6},
number = {11},
doi = {10.1038/nrg1711},
pmid = {16304599},
sciwheel-projects = {Polyploid Analysis and Polyploidy General and Versicolor/Chrysoscelis Paper},
abstract = {Polyploids - organisms that have multiple sets of chromosomes - are common in certain plant and animal taxa, and can be surprisingly stable. The evidence that has emerged from genome analyses also indicates that many other eukaryotic genomes have a polyploid ancestry, suggesting that both humans and most other eukaryotes have either benefited from or endured polyploidy. Studies of polyploids soon after their formation have revealed genetic and epigenetic interactions between redundant genes. These interactions can be related to the phenotypes and evolutionary fates of polyploids. Here, I consider the advantages and challenges of polyploidy, and its evolutionary potential.}
}
@article{stamatakis_2014,
title = {{RAxML} version 8: a tool for phylogenetic analysis and post-analysis of large phylogenies.},
author = {Stamatakis, Alexandros},
pages = {1312-1313},
url = {http://dx.doi.org/10.1093/bioinformatics/btu033},
year = {2014},
month = {may},
day = {1},
urldate = {2016-11-18},
journal = {Bioinformatics},
volume = {30},
number = {9},
doi = {10.1093/bioinformatics/btu033},
pmid = {24451623},
pmcid = {PMC3998144},
sciwheel-projects = {Venom Evolution and Gene Duplication},
abstract = {{MOTIVATION}: Phylogenies are increasingly used in all fields of medical and biological research. Moreover, because of the next-generation sequencing revolution, datasets used for conducting phylogenetic analyses grow at an unprecedented pace. {RAxML} (Randomized Axelerated Maximum Likelihood) is a popular program for phylogenetic analyses of large datasets under maximum likelihood. Since the last {RAxML} paper in 2006, it has been continuously maintained and extended to accommodate the increasingly growing input datasets and to serve the needs of the user community. {RESULTS}: I present some of the most notable new features and extensions of {RAxML}, such as a substantial extension of substitution models and supported data types, the introduction of {\SSE3}, {AVX} and {AVX2} vector intrinsics, techniques for reducing the memory requirements of the code and a plethora of operations for conducting post-analyses on sets of trees. In addition, an up-to-date 50-page user manual covering all new {RAxML} options is available.}
}
@article{maddison_2007,
title = {Estimating a binary character's effect on speciation and extinction.},
author = {Maddison, Wayne P and Midford, Peter E and Otto, Sarah P},
pages = {701-710},
url = {http://dx.doi.org/10.1080/10635150701607033},
year = {2007},
month = {oct},
urldate = {2017-11-15},
journal = {Systematic Biology},
volume = {56},
number = {5},
issn = {1063-5157},
doi = {10.1080/10635150701607033},
pmid = {17849325},
sciwheel-projects = {General {CD} and Speciation},
abstract = {Determining whether speciation and extinction rates depend on the state of a particular character has been of long-standing interest to evolutionary biologists. To assess the effect of a character on diversification rates using likelihood methods requires that we be able to calculate the probability that a group of extant species would have evolved as observed, given a particular model of the character's effect. Here we describe how to calculate this probability for a phylogenetic tree and a two-state (binary) character under a simple model of evolution (the "{Bi\SSE}" model, binary-state speciation and extinction). The model involves six parameters, specifying two speciation rates (rate when the lineage is in state 0; rate when in state 1), two extinction rates (when in state 0; when in state 1), and two rates of character state change (from 0 to 1, and from 1 to 0). Using these probability calculations, we can do maximum likelihood inference to estimate the model's parameters and perform hypothesis tests (e.g., is the rate of speciation elevated for one character state over the other?). We demonstrate the application of the method using simulated data with known parameter values.}
}
@article{relyea_2001,
title = {Predator-induced stress makes the pesticide carbaryl more deadly to gray treefrog tadpoles (\emph{Hyla} \emph{versicolor}).},
author = {Relyea, R A and Mills, N},
pages = {2491-2496},
url = {http://dx.doi.org/10.1073/pnas.031076198},
year = {2001},
month = {feb},
day = {27},
urldate = {2018-05-14},
journal = {Proceedings of the National Academy of Sciences of the United States of America},
volume = {98},
number = {5},
doi = {10.1073/pnas.031076198},
pmid = {11226266},
pmcid = {PMC30165},
sciwheel-projects = {Versicolor/Chrysoscelis Paper},
abstract = {Global declines in amphibians likely have multiple causes, including widespread pesticide use. Our knowledge of pesticide effects on amphibians is largely limited to short-term (4-d) toxicity tests conducted under highly artificial conditions to determine lethal concentrations ({LC50}). We found that if we used slightly longer exposure times (10-16 d), low concentrations of the pesticide carbaryl (3-4\% of {LC50}(4-d)) killed 10-60\% of gray treefrog (\emph{Hyla} \emph{versicolor}) tadpoles. If predatory cues also were present, the pesticide became 2-4 times more lethal, killing 60-98\% of tadpoles. Thus, under more realistic conditions of increased exposure times and predatory stress, current application rates for carbaryl can potentially devastate gray treefrog populations. Further, because predator-induced stress is ubiquitous in animals and carbaryl's mode of action is common to many pesticides, these negative impacts may be widespread in nature.}
}
@article{franzn_2013,
title = {High population variability and source-sink dynamics in a solitary bee species.},
author = {Franzén, Markus and Nilsson, Sven G},
pages = {1400-1408},
url = {https://www.ncbi.nlm.nih.gov/pubmed/23923503},
year = {2013},
month = {jun},
urldate = {2016-08-09},
journal = {Ecology},
volume = {94},
number = {6},
pmid = {23923503},
sciwheel-projects = {Population Ecology},
abstract = {Although solitary bees are considered to play key roles in ecosystem functions, surprisingly few studies have explored their population dynamics. We investigated the population dynamics of a rare, declining, solitary bee (Andrena humilis) in a landscape of 80 km2 in southern Sweden from 2003 to 2011. Only one population was persistent throughout all years studied; most likely this population supplied the surrounding landscape with 11 smaller, temporary local populations. Despite stable pollen availability, the size of the persistent population fluctuated dramatically in a two-year cycle over the nine years, with 490-1230 nests in odd-numbered years and 21-48 nests in even-numbered years. These fluctuations were not significantly related to climatic variables or pollen availability. Nineteen colonization and 14 extinction events were recorded. Occupancy decreased with distance from the persistent population and increased with increasing resource (pollen) availability. There were significant positive correlations between the size of the persistent population and patch occupancy and colonization. Colonizations were generally more common in patches closer to the persistent population, whereas extinctions were independent of distance from the persistent population. Our results highlight the complex population dynamics that exist for this solitary bee species, which could be due to source-sink dynamics, a prolonged diapause, or can represent a bet-hedging strategy to avoid natural enemies and survive in small habitat patches. If large fluctuations in solitary bee populations prove to be widespread, it will have important implications for interpreting ecological relationships, bee conservation, and pollination.}
}
@article{gandon_1999,
title = {Evolutionarily stable dispersal rate in a metapopulation with extinctions and kin competition},
author = {Gandon, S and Michalakis, Y},
pages = {275-290},
url = {http://dx.doi.org/10.1006/jtbi.1999.0960},
year = {1999},
month = {aug},
day = {7},
urldate = {2016-08-09},
journal = {Journal of Theoretical Biology},
volume = {199},
number = {3},
doi = {10.1006/jtbi.1999.0960},
pmid = {10433892},
sciwheel-projects = {Metapop and Evo-Eco Term Paper},
abstract = {We derive an analytic expression for the evolutionarily stable dispersal rate that formalizes the balance between the effects of four factors: the cost of dispersal, the extinction rate, the coefficient of relatedness and the mode of dispersal (i.e. the probability of common origin of immigrants). This result allows us to study the effects of each factor and, more interestingly, the interactions between them. In particular, we show that the evolutionarily stable dispersal rate is not always a decreasing function of the cost of dispersal and an increasing function of relatedness. These counter-intuitive results are discussed in the light of kin selection theory. We also present the results of numerical simulations in which relatedness is not a fixed parameter but depends on different parameters including dispersal itself. We discuss these results and show how the evolutionarily stable dispersal rate is affected by the environment and the life history traits of the species. More generally, this paper presents a simple formalism allowing the study of the effects of kin selection in unstable environments (i.e. with extinctions and recolonizations). The implications of this formalism for the understanding of the evolution of other life history traits is briefly discussed. Copyright 1999 Academic Press.}
}
@article{hanski_2006,
title = {Molecular-level variation affects population growth in a butterfly metapopulation.},
author = {Hanski, Ilkka and Saccheri, Ilik},
pages = {e129},
url = {http://dx.doi.org/10.1371/journal.pbio.0040129},
year = {2006},
month = {may},
urldate = {2016-08-09},
journal = {{PLoS} Biology},
volume = {4},
number = {5},
issn = {1545-7885},
doi = {10.1371/journal.pbio.0040129},
pmid = {16620151},
pmcid = {PMC1440940},
sciwheel-projects = {Metapop and Evo-Eco Term Paper},
abstract = {The dynamics of natural populations are thought to be dominated by demographic and environmental processes with little influence of intraspecific genetic variation and natural selection, apart from inbreeding depression possibly reducing population growth in small populations. Here we analyse hundreds of well-characterised local populations in a large metapopulation of the Glanville fritillary butterfly (Melitaea cinxia), which persists in a balance between stochastic local extinctions and recolonisations in a network of 4,000 discrete habitat patches. We show that the allelic composition of the glycolytic enzyme phosphoglucose isomerase (Pgi) has a significant effect on the growth of local populations, consistent with previously reported effects of allelic variation on flight metabolic performance and fecundity in the Glanville fritillary and Colias butterflies. The strength and the sign of the molecular effect on population growth are sensitive to the ecological context (the area and spatial connectivity of the habitat patches), which affects genotype-specific gene flow and the influence of migration on the dynamics of local populations. The biological significance of the results for Pgi is underscored by lack of any association between population growth and allelic variation at six other loci typed in the same material. In demonstrating, to our knowledge for the first time, that molecular variation in a candidate gene affects population growth, this study challenges the perception that differential performance of individual genotypes, leading to differential fitness, is irrelevant to population dynamics. These results also demonstrate that the spatial configuration of habitat and spatial dynamics of populations contribute to maintenance of Pgi polymorphism in this species.}
}
@article{kimbrell_2007,
title = {Canalization breakdown and evolution in a source-sink system.},
author = {Kimbrell, Tristan and Holt, Robert D},
pages = {370-382},
url = {http://dx.doi.org/10.1086/511314},
year = {2007},
month = {mar},
urldate = {2016-08-09},
journal = {The American Naturalist},
volume = {169},
number = {3},
doi = {10.1086/511314},
pmid = {17294371},
sciwheel-projects = {Metapop and Evo-Eco Term Paper},
abstract = {Understanding the process of adaptation to novel environments may help to elucidate several ecological phenomena, from the stability of species range margins to host-pathogen specificity and persistence in degraded habitats. We study evolution in one type of novel environment: a sink habitat where populations cannot persist without recurrent immigration from a source population. Previous studies on source-sink evolution have focused on how extrinsic environmental factors influence adaptation to a sink, but few studies have examined how intrinsic genetic factors influence adaptation. We use an individual-based model to explore how genetic canalization that evolves in gene regulation networks influences the adaptation of a population to a sink. We find that as canalization in the regulation network increases, the probability of adaptation to the novel habitat decreases. When adaptation to the habitat does occur, it is usually preceded by a breakdown of canalization. As evolution continues in the novel habitat, canalization reemerges, but a legacy of the breakdown may remain, even after several generations. We also find that environmental noise tends to increase the probability of adaptation to the novel habitat. Our results suggest that the details of genetic architecture can significantly influence the likelihood of niche evolution in novel environments.}
}
@article{thrall_2002,
title = {Evolution of gene-for-gene systems in metapopulations: the effect of spatial scale of host and pathogen dispersal.},
author = {Thrall, {PH} and Burdon, {JJ}},
pages = {169-184},
url = {http://dx.doi.org/10.1046/j.1365-3059.2002.00683.x},
year = {2002},
month = {jan},
day = {1},
urldate = {2016-08-09},
journal = {Plant Pathology},
volume = {51},
doi = {10.1046/j.1365-3059.2002.00683.x},
sciwheel-projects = {Metapop and Evo-Eco Term Paper}
}
@article{biggin_2011,
title = {Animal transcription networks as highly connected, quantitative continua.},
author = {Biggin, Mark D},
pages = {611-626},
url = {http://dx.doi.org/10.1016/j.devcel.2011.09.008},
year = {2011},
month = {oct},
day = {18},
urldate = {2016-09-27},
journal = {Developmental Cell},
volume = {21},
number = {4},
issn = {1878-1551},
doi = {10.1016/j.devcel.2011.09.008},
pmid = {22014521},
sciwheel-projects = {Gene Silencing},
abstract = {To understand how transcription factors function, it is essential to determine the range of genes that they each bind and regulate in vivo. Here I review evidence that most animal transcription factors each bind to a majority of genes over a quantitative series of {DNA} occupancy levels. These continua span functional, quasifunctional, and nonfunctional {DNA} binding events. Factor regulatory specificities are distinguished by quantitative differences in {DNA} occupancy patterns. I contrast these results with models for transcription networks that define discrete sets of direct target and nontarget genes and consequently do not fully capture the complexity observed in vivo. Copyright \copyright 2011 Elsevier Inc. All rights reserved.}
}
@article{degnan_2009,
title = {Gene tree discordance, phylogenetic inference and the multispecies coalescent.},
author = {Degnan, James H and Rosenberg, Noah A},
pages = {332-340},
url = {http://dx.doi.org/10.1016/j.tree.2009.01.009},
year = {2009},
month = {jun},
urldate = {2016-08-09},
journal = {Trends in Ecology \& Evolution},
volume = {24},
number = {6},
doi = {10.1016/j.tree.2009.01.009},
pmid = {19307040},
sciwheel-projects = {Genetics Methods},
abstract = {The field of phylogenetics is entering a new era in which trees of historical relationships between species are increasingly inferred from multilocus and genomic data. A major challenge for incorporating such large amounts of data into inference of species trees is that conflicting genealogical histories often exist in different genes throughout the genome. Recent advances in genealogical modeling suggest that resolving close species relationships is not quite as simple as applying more data to the problem. Here we discuss the complexities of genealogical discordance and review the issues that new methods for multilocus species tree inference will need to address to account successfully for naturally occurring genomic variability in evolutionary histories.}
}
@article{stamatakis_2006,
title = {{RAxML}-{VI}-{HPC}: maximum likelihood-based phylogenetic analyses with thousands of taxa and mixed models.},
author = {Stamatakis, Alexandros},
pages = {2688-2690},
url = {http://dx.doi.org/10.1093/bioinformatics/btl446},
year = {2006},
month = {nov},
day = {1},
urldate = {2015-08-19},
journal = {Bioinformatics},
volume = {22},
number = {21},
doi = {10.1093/bioinformatics/btl446},
pmid = {16928733},
sciwheel-projects = {Genetics Methods},
abstract = {{UNLABELLED}: {RAxML}-{VI}-{HPC} (randomized axelerated maximum likelihood for high performance computing) is a sequential and parallel program for inference of large phylogenies with maximum likelihood ({ML}). Low-level technical optimizations, a modification of the search algorithm, and the use of the {GTR}+{CAT} approximation as replacement for {GTR}+Gamma yield a program that is between 2.7 and 52 times faster than the previous version of {RAxML}. A large-scale performance comparison with {GARLI}, {PHYML}, {IQPNNI} and {MrBayes} on real data containing 1000 up to 6722 taxa shows that {RAxML} requires at least 5.6 times less main memory and yields better trees in similar times than the best competing program ({GARLI}) on datasets up to 2500 taxa. On datasets \textgreater or =4000 taxa it also runs 2-3 times faster than {GARLI}. {RAxML} has been parallelized with {MPI} to conduct parallel multiple bootstraps and inferences on distinct starting trees. The program has been used to compute {ML} trees on two of the largest alignments to date containing 25,057 (1463 bp) and 2182 (51,089 bp) taxa, respectively. {AVAILABILITY}: icwww.epfl.ch/\~stamatak}
}
@article{maddison_1997,
title = {Gene Trees in Species Trees},
author = {Maddison, W. P.},
pages = {523-536},
url = {http://sysbio.oxfordjournals.org/cgi/doi/10.1093/sysbio/46.3.523},
year = {1997},
month = {sep},
day = {1},
urldate = {2017-11-02},
journal = {Systematic Biology},
volume = {46},
number = {3},
issn = {1063-5157},
doi = {10.1093/sysbio/46.3.523},
sciwheel-projects = {Seminal Phylogenetics Papers}
}
@article{katoh_2002,
title = {{MAFFT}: a novel method for rapid multiple sequence alignment based on fast Fourier transform.},
author = {Katoh, Kazutaka and Misawa, Kazuharu and Kuma, Kei-ichi and Miyata, Takashi},
pages = {3059-3066},
url = {http://dx.doi.org/10.1093/nar/gkf436},
year = {2002},
month = {jul},
day = {15},
urldate = {2016-08-09},
journal = {Nucleic Acids Research},
volume = {30},
number = {14},
doi = {10.1093/nar/gkf436},
pmid = {12136088},
pmcid = {PMC135756},
sciwheel-projects = {Genetics Methods},
abstract = {A multiple sequence alignment program, {MAFFT}, has been developed. The {CPU} time is drastically reduced as compared with existing methods. {MAFFT} includes two novel techniques. (i) Homo logous regions are rapidly identified by the fast Fourier transform ({FFT}), in which an amino acid sequence is converted to a sequence composed of volume and polarity values of each amino acid residue. (ii) We propose a simplified scoring system that performs well for reducing {CPU} time and increasing the accuracy of alignments even for sequences having large insertions or extensions as well as distantly related sequences of similar length. Two different heuristics, the progressive method ({FFT}-{NS}-2) and the iterative refinement method ({FFT}-{NS}-i), are implemented in {MAFFT}. The performances of {FFT}-{NS}-2 and {FFT}-{NS}-i were compared with other methods by computer simulations and benchmark tests; the {CPU} time of {FFT}-{NS}-2 is drastically reduced as compared with {CLUSTALW} with comparable accuracy. {FFT}-{NS}-i is over 100 times faster than T-{COFFEE}, when the number of input sequences exceeds 60, without sacrificing the accuracy.}
}
@article{liu_2015,
title = {Estimating phylogenetic trees from genome-scale data.},
author = {Liu, Liang and Xi, Zhenxiang and Wu, Shaoyuan and Davis, Charles C and Edwards, Scott V},
pages = {36-53},
url = {http://dx.doi.org/10.1111/nyas.12747},
year = {2015},
month = {dec},
urldate = {2016-08-09},
journal = {Annals of the New York Academy of Sciences},
volume = {1360},
doi = {10.1111/nyas.12747},
pmid = {25873435},
sciwheel-projects = {Genetics Methods},
abstract = {The heterogeneity of signals in the genomes of diverse organisms poses challenges for traditional phylogenetic analysis. Phylogenetic methods known as "species tree" methods have been proposed to directly address one important source of gene tree heterogeneity, namely the incomplete lineage sorting that occurs when evolving lineages radiate rapidly, resulting in a diversity of gene trees from a single underlying species tree. Here we review theory and empirical examples that help clarify conflicts between species tree and concatenation methods, and misconceptions in the literature about the performance of species tree methods. Considering concatenation as a special case of the multispecies coalescent model helps explain differences in the behavior of the two methods on phylogenomic data sets. Recent work suggests that species tree methods are more robust than concatenation approaches to some of the classic challenges of phylogenetic analysis, including rapidly evolving sites in {DNA} sequences and long-branch attraction. We show that approaches, such as binning, designed to augment the signal in species tree analyses can distort the distribution of gene trees and are inconsistent. Computationally efficient species tree methods incorporating biological realism are a key to phylogenetic analysis of whole-genome data. \copyright 2015 New York Academy of Sciences.}
}
@article{holder_2003,
title = {Phylogeny estimation: traditional and Bayesian approaches.},
author = {Holder, Mark and Lewis, Paul O},
pages = {275-284},
url = {http://dx.doi.org/10.1038/nrg1044},
year = {2003},
month = {apr},
urldate = {2017-08-02},
journal = {Nature Reviews. Genetics},
volume = {4},
number = {4},
doi = {10.1038/nrg1044},
pmid = {12671658},
sciwheel-projects = {Seminal Phylogenetics Papers},
abstract = {The construction of evolutionary trees is now a standard part of exploratory sequence analysis. Bayesian methods for estimating trees have recently been proposed as a faster method of incorporating the power of complex statistical models into the process. Researchers who rely on comparative analyses need to understand the theoretical and practical motivations that underlie these new techniques, and how they differ from previous methods. The ability of the new approaches to address previously intractable questions is making phylogenetic analysis an essential tool in an increasing number of areas of genetic research.}
}
@article{szllsi_2015,
title = {The inference of gene trees with species trees.},
author = {Szöllősi, Gergely J and Tannier, Eric and Daubin, Vincent and Boussau, Bastien},
pages = {e42-62},
url = {http://dx.doi.org/10.1093/sysbio/syu048},
year = {2015},
month = {jan},
urldate = {2016-08-09},
journal = {Systematic Biology},
volume = {64},
number = {1},
doi = {10.1093/sysbio/syu048},
pmid = {25070970},
pmcid = {PMC4265139},
sciwheel-projects = {MSC},
abstract = {This article reviews the various models that have been used to describe the relationships between gene trees and species trees. Molecular phylogeny has focused mainly on improving models for the reconstruction of gene trees based on sequence alignments. Yet, most phylogeneticists seek to reveal the history of species. Although the histories of genes and species are tightly linked, they are seldom identical, because genes duplicate, are lost or horizontally transferred, and because alleles can coexist in populations for periods that may span several speciation events. Building models describing the relationship between gene and species trees can thus improve the reconstruction of gene trees when a species tree is known, and vice versa. Several approaches have been proposed to solve the problem in one direction or the other, but in general neither gene trees nor species trees are known. Only a few studies have attempted to jointly infer gene trees and species trees. These models account for gene duplication and loss, transfer or incomplete lineage sorting. Some of them consider several types of events together, but none exists currently that considers the full repertoire of processes that generate gene trees along the species tree. Simulations as well as empirical studies on genomic data show that combining gene tree-species tree models with models of sequence evolution improves gene tree reconstruction. In turn, these better gene trees provide a more reliable basis for studying genome evolution or reconstructing ancestral chromosomes and ancestral gene sequences. We predict that gene tree-species tree methods that can deal with genomic data sets will be instrumental to advancing our understanding of genomic evolution. \copyright The Author(s) 2014. Published by Oxford University Press, on behalf of the Society of Systematic Biologists.}
}
@article{duckworth_2008,
title = {Adaptive dispersal strategies and the dynamics of a range expansion.},
author = {Duckworth, Renée A},
pages = {S4-17},
url = {http://dx.doi.org/10.1086/588289},
year = {2008},
month = {jul},
urldate = {2020-09-29},
journal = {The American Naturalist},
volume = {172 Suppl 1},
doi = {10.1086/588289},
pmid = {18554143},
sciwheel-projects = {Biogeography and {GTF} Biogeography Paper},
abstract = {In species undergoing range expansion, newly established populations are often more dispersive than older populations. Because dispersal phenotypes are complex and often costly, it is unclear how highly dispersive phenotypes are maintained in a species to enable their rapid expression during periods of range expansion. Here I test the idea that metapopulation dynamics of local extinction and recolonization maintain distinct dispersal strategies outside the context of range expansion. Western bluebirds display distinct dispersal phenotypes where aggressive males are more dispersive than nonaggressive males, resulting in highly aggressive populations at the edge of their expanding range. I experimentally created new habitat interior to the range edge to show that, as on the range front, it was colonized solely by aggressive males. Moreover, fitness consequences of aggression depended on population age: aggressive males had high fitness when colonizing new populations, while nonaggressive males performed best in an older population. These results suggest that distinct dispersal strategies were maintained before range expansion as an adaptation for the continual recolonization of new habitat. These results emphasize similarities between range expansion and metapopulation dynamics and suggest that preexisting adaptive dispersal strategies may explain rapid changes in dispersal phenotypes during range expansion.}
}
@article{snyder_2011,
title = {Leaving home ain't easy: non-local seed dispersal is only evolutionarily stable in highly unpredictable environments.},
author = {Snyder, Robin E},
pages = {739-744},
url = {http://dx.doi.org/10.1098/rspb.2010.1549},
year = {2011},
month = {mar},
day = {7},
urldate = {2017-01-25},
journal = {Proceedings. Biological Sciences / the Royal Society},
volume = {278},
number = {1706},
doi = {10.1098/rspb.2010.1549},
pmid = {20843844},
pmcid = {PMC3030847},
sciwheel-projects = {Theory/Modeling},
abstract = {It is widely understood that in the presence of asynchronous environmental variation, seeds disperse to escape disturbances, avoid crowding or colonize newly favourable habitat before a superior competitor can arrive. If seeds are dispersing for any of these reasons, it seems intuitive that they should travel far enough to reach conditions uncorrelated with their natal environment: why 'escape in space' only to land somewhere more or less like where they started? However, in this paper, I present a series of mathematical experiments which show that the evolutionarily stable mean dispersal distance remains well short of the spatial correlation length of the environmental variation, regardless of disturbance severity, coevolution with a superior competitor or the presence of a small fraction of seeds which travel well beyond the mean distance. Non-local dispersal arises only as part of a polymorphism that evolves when favourable conditions are fleeting. To the degree that non-local dispersal is a response to environmental variation, it appears to be a response to environmental unpredictability.}
}
@article{mgonigle_2012,
title = {Sexual selection enables long-term coexistence despite ecological equivalence.},
author = {M'Gonigle, Leithen K and Mazzucco, Rupert and Otto, Sarah P and Dieckmann, Ulf},
pages = {506-509},
url = {http://dx.doi.org/10.1038/nature10971},
year = {2012},
month = {apr},
day = {26},
urldate = {2018-10-08},
journal = {Nature},
volume = {484},
number = {7395},
doi = {10.1038/nature10971},
pmid = {22466286},
sciwheel-projects = {Theory/Modeling},
abstract = {Empirical data indicate that sexual preferences are critical for maintaining species boundaries, yet theoretical work has suggested that, on their own, they can have only a minimal role in maintaining biodiversity. This is because long-term coexistence within overlapping ranges is thought to be unlikely in the absence of ecological differentiation. Here we challenge this widely held view by generalizing a standard model of sexual selection to include two ubiquitous features of populations with sexual selection: spatial variation in local carrying capacity, and mate-search costs in females. We show that, when these two features are combined, sexual preferences can single-handedly maintain coexistence, even when spatial variation in local carrying capacity is so slight that it might go unnoticed empirically. This theoretical study demonstrates that sexual selection alone can promote the long-term coexistence of ecologically equivalent species with overlapping ranges, and it thus provides a novel explanation for the maintenance of species diversity.}
}
@article{ibarralaclette_2013,
title = {Architecture and evolution of a minute plant genome.},
author = {Ibarra-Laclette, Enrique and Lyons, Eric and Hernández-Guzmán, Gustavo and Pérez-Torres, Claudia Anahí and Carretero-Paulet, Lorenzo and Chang, Tien-Hao and Lan, Tianying and Welch, Andreanna J and Juárez, María Jazmín Abraham and Simpson, June and Fernández-Cortés, Araceli and Arteaga-Vázquez, Mario and Góngora-Castillo, Elsa and Acevedo-Hernández, Gustavo and Schuster, Stephan C and Himmelbauer, Heinz and Minoche, André E and Xu, Sen and Lynch, Michael and Oropeza-Aburto, Araceli and Cervantes-Pérez, Sergio Alan and de Jesús Ortega-Estrada, María and Cervantes-Luevano, Jacob Israel and Michael, Todd P and Mockler, Todd and Bryant, Douglas and Herrera-Estrella, Alfredo and Albert, Victor A and Herrera-Estrella, Luis},
pages = {94-98},
url = {http://dx.doi.org/10.1038/nature12132},
year = {2013},
month = {jun},
day = {6},
urldate = {2016-09-27},
journal = {Nature},
volume = {498},
number = {7452},
doi = {10.1038/nature12132},
pmid = {23665961},
pmcid = {PMC4972453},
sciwheel-projects = {Gene Silencing},
abstract = {It has been argued that the evolution of plant genome size is principally unidirectional and increasing owing to the varied action of whole-genome duplications ({WGDs}) and mobile element proliferation. However, extreme genome size reductions have been reported in the angiosperm family tree. Here we report the sequence of the 82-megabase genome of the carnivorous bladderwort plant Utricularia gibba. Despite its tiny size, the U. gibba genome accommodates a typical number of genes for a plant, with the main difference from other plant genomes arising from a drastic reduction in non-genic {DNA}. Unexpectedly, we identified at least three rounds of {WGD} in U. gibba since common ancestry with tomato (Solanum) and grape (Vitis). The compressed architecture of the U. gibba genome indicates that a small fraction of intergenic {DNA}, with few or no active retrotransposons, is sufficient to regulate and integrate all the processes required for the development and reproduction of a complex organism.}
}
@article{barrett_2011,
title = {Molecular spandrels: tests of adaptation at the genetic level.},
author = {Barrett, Rowan D H and Hoekstra, Hopi E},
pages = {767-780},
url = {http://dx.doi.org/10.1038/nrg3015},
year = {2011},
month = {nov},
urldate = {2016-08-09},
journal = {Nature Reviews. Genetics},
volume = {12},
number = {11},
doi = {10.1038/nrg3015},
pmid = {22005986},
sciwheel-projects = {New Stuff},
abstract = {Although much progress has been made in identifying the genes (and, in rare cases, mutations) that contribute to phenotypic variation, less is known about the effects that these genes have on fitness. Nonetheless, genes are commonly labelled as 'adaptive' if an allele has been shown to affect a phenotype with known or suspected functional importance or if patterns of nucleotide variation at the locus are consistent with positive selection. In these cases, the 'adaptive' designation may be premature and may lead to incorrect conclusions about the relationships between gene function and fitness. Experiments to test targets and agents of natural selection within a genomic context are necessary for identifying the adaptive consequences of individual alleles.}
}
@article{liu_2014,
title = {{RNA}-seq differential expression studies: more sequence or more replication?},
author = {Liu, Yuwen and Zhou, Jie and White, Kevin P},
pages = {301-304},
url = {http://dx.doi.org/10.1093/bioinformatics/btt688},
year = {2014},
month = {feb},
day = {1},
urldate = {2017-03-30},
journal = {Bioinformatics},
volume = {30},
number = {3},
doi = {10.1093/bioinformatics/btt688},
pmid = {24319002},
pmcid = {PMC3904521},
sciwheel-projects = {{RNA}-seq},
abstract = {{MOTIVATION}: {RNA}-seq is replacing microarrays as the primary tool for gene expression studies. Many {RNA}-seq studies have used insufficient biological replicates, resulting in low statistical power and inefficient use of sequencing resources. {RESULTS}: We show the explicit trade-off between more biological replicates and deeper sequencing in increasing power to detect differentially expressed ({DE}) genes. In the human cell line {MCF7}, adding more sequencing depth after 10 M reads gives diminishing returns on power to detect {DE} genes, whereas adding biological replicates improves power significantly regardless of sequencing depth. We also propose a cost-effectiveness metric for guiding the design of large-scale {RNA}-seq {DE} studies. Our analysis showed that sequencing less reads and performing more biological replication is an effective strategy to increase power and accuracy in large-scale differential expression {RNA}-seq studies, and provided new insights into efficient experiment design of {RNA}-seq studies. {AVAILABILITY} {AND} {IMPLEMENTATION}: The code used in this paper is provided on: http://home.uchicago.edu/∼jiezhou/replication/. The expression data is deposited in the Gene Expression Omnibus under the accession {ID} {GSE51403}.}
}
@article{jaillon_2007,
title = {The grapevine genome sequence suggests ancestral hexaploidization in major angiosperm phyla.},
author = {Jaillon, Olivier and Aury, Jean-Marc and Noel, Benjamin and Policriti, Alberto and Clepet, Christian and Casagrande, Alberto and Choisne, Nathalie and Aubourg, Sébastien and Vitulo, Nicola and Jubin, Claire and Vezzi, Alessandro and Legeai, Fabrice and Hugueney, Philippe and Dasilva, Corinne and Horner, David and Mica, Erica and Jublot, Delphine and Poulain, Julie and Bruyère, Clémence and Billault, Alain and Segurens, Béatrice and Gouyvenoux, Michel and Ugarte, Edgardo and Cattonaro, Federica and Anthouard, Véronique and Vico, Virginie and Del Fabbro, Cristian and Alaux, Michaël and Di Gaspero, Gabriele and Dumas, Vincent and Felice, Nicoletta and Paillard, Sophie and Juman, Irena and Moroldo, Marco and Scalabrin, Simone and Canaguier, Aurélie and Le Clainche, Isabelle and Malacrida, Giorgio and Durand, Eléonore and Pesole, Graziano and Laucou, Valérie and Chatelet, Philippe and Merdinoglu, Didier and Delledonne, Massimo and Pezzotti, Mario and Lecharny, Alain and Scarpelli, Claude and Artiguenave, François and Pè, M Enrico and Valle, Giorgio and Morgante, Michele and Caboche, Michel and Adam-Blondon, Anne-Françoise and Weissenbach, Jean and Quétier, Francis and Wincker, Patrick and French-Italian Public Consortium for Grapevine Genome Characterization},
pages = {463-467},
url = {http://dx.doi.org/10.1038/nature06148},
year = {2007},
month = {sep},
day = {27},
urldate = {2016-11-21},
journal = {Nature},
volume = {449},
number = {7161},
issn = {1476-4687},
doi = {10.1038/nature06148},
pmid = {17721507},
sciwheel-projects = {Versicolor/Chrysoscelis Paper},
abstract = {The analysis of the first plant genomes provided unexpected evidence for genome duplication events in species that had previously been considered as true diploids on the basis of their genetics. These polyploidization events may have had important consequences in plant evolution, in particular for species radiation and adaptation and for the modulation of functional capacities. Here we report a high-quality draft of the genome sequence of grapevine (Vitis vinifera) obtained from a highly homozygous genotype. The draft sequence of the grapevine genome is the fourth one produced so far for flowering plants, the second for a woody species and the first for a fruit crop (cultivated for both fruit and beverage). Grapevine was selected because of its important place in the cultural heritage of humanity beginning during the Neolithic period. Several large expansions of gene families with roles in aromatic features are observed. The grapevine genome has not undergone recent genome duplication, thus enabling the discovery of ancestral traits and features of the genetic organization of flowering plants. This analysis reveals the contribution of three ancestral genomes to the grapevine haploid content. This ancestral arrangement is common to many dicotyledonous plants but is absent from the genome of rice, which is a monocotyledon. Furthermore, we explain the chronology of previously described whole-genome duplication events in the evolution of flowering plants.}
}
@article{rapp_2009,
title = {Genomic expression dominance in allopolyploids.},
author = {Rapp, Ryan A and Udall, Joshua A and Wendel, Jonathan F},
pages = {18},
url = {http://dx.doi.org/10.1186/1741-7007-7-18},
year = {2009},
month = {may},
day = {1},
urldate = {2016-09-16},
journal = {{BMC} Biology},
volume = {7},
doi = {10.1186/1741-7007-7-18},
pmid = {19409075},
pmcid = {PMC2684529},
sciwheel-projects = {Gene Silencing and Versicolor/Chrysoscelis Paper},
abstract = {{BACKGROUND}: Allopolyploid speciation requires rapid evolutionary reconciliation of two diverged genomes and gene regulatory networks. Here we describe global patterns of gene expression accompanying genomic merger and doubling in inter-specific crosses in the cotton genus (\emph{Gossypium} L.). {RESULTS}: Employing a micro-array platform designed against 40,430 unigenes, we assayed gene expression in two sets of parental diploids and their colchicine-doubled allopolyploid derivatives. Up to half of all genes were differentially expressed among diploids, a striking level of expression evolution among congeners. In the allopolyploids, most genes were expressed at mid-parent levels, but this was achieved via a phenomenon of genome-wide expression dominance, whereby gene expression was either up- or down-regulated to the level of one of the two parents, independent of the magnitude of gene expression. This massive expression dominance was approximately equal with respect to direction (up- or down-regulation), and the same diploid parent could be either the dominant or the recessive genome depending on the specific genomic combination. Transgressive up- and down-regulation were also common in the allopolyploids, both for genes equivalently or differentially expressed between the parents. {CONCLUSION}: Our data provide novel insights into the architecture of gene expression in the allopolyploid nucleus, raise questions regarding the responsible underlying mechanisms of genome dominance, and provide clues into the enigma of the evolutionary prevalence of allopolyploids.}
}
@article{ratcliff_1997,
title = {A similarity between viral defense and gene silencing in plants.},
author = {Ratcliff, F and Harrison, B D and Baulcombe, D C},
pages = {1558-1560},
url = {https://www.ncbi.nlm.nih.gov/pubmed/18610513},
year = {1997},
month = {jun},
day = {6},
urldate = {2016-09-28},
journal = {Science},
volume = {276},
number = {5318},
pmid = {18610513},
sciwheel-projects = {Gene Silencing},
abstract = {Gene silencing in plants, in which an endogenous gene is suppressed by introduction of a related transgene, has been used for crop improvement. Observations that viruses are potentially both initiators and targets of gene silencing suggested that this phenomenon may be related to natural defense against viruses. Supporting this idea, it was found that nepovirus infection of nontransgenic plants induces a resistance mechanism that is similar to transgene-induced gene silencing.}
}
@article{meyer_2010,
title = {Illumina sequencing library preparation for highly multiplexed target capture and sequencing.},
author = {Meyer, Matthias and Kircher, Martin},
pages = {pdb.prot5448},
url = {http://dx.doi.org/10.1101/pdb.prot5448},
year = {2010},
month = {jun},
urldate = {2018-03-28},
journal = {Cold Spring Harbor Protocols},
volume = {2010},
number = {6},
doi = {10.1101/pdb.prot5448},
pmid = {20516186},
sciwheel-projects = {Genetics Methods and Versicolor/Chrysoscelis Paper},
abstract = {The large amount of {DNA} sequence data generated by high-throughput sequencing technologies often allows multiple samples to be sequenced in parallel on a single sequencing run. This is particularly true if subsets of the genome are studied rather than complete genomes. In recent years, target capture from sequencing libraries has largely replaced polymerase chain reaction ({PCR}) as the preferred method of target enrichment. Parallelizing target capture and sequencing for multiple samples requires the incorporation of sample-specific barcodes into sequencing libraries, which is necessary to trace back the sample source of each sequence. This protocol describes a fast and reliable method for the preparation of barcoded ("indexed") sequencing libraries for Illumina's Genome Analyzer platform. The protocol avoids expensive commercial library preparation kits and can be performed in a 96-well plate setup using multi-channel pipettes, requiring not more than two or three days of lab work. Libraries can be prepared from any type of double-stranded {DNA}, even if present in subnanogram quantity.}
}
@article{bouckaert_2014,
title = {{BEAST} 2: a software platform for Bayesian evolutionary analysis.},
author = {Bouckaert, Remco and Heled, Joseph and Kühnert, Denise and Vaughan, Tim and Wu, Chieh-Hsi and Xie, Dong and Suchard, Marc A and Rambaut, Andrew and Drummond, Alexei J},
pages = {e1003537},
url = {http://dx.doi.org/10.1371/journal.pcbi.1003537},
year = {2014},
month = {apr},
day = {10},
urldate = {2018-01-29},
journal = {{PLoS} Computational Biology},
volume = {10},
number = {4},
doi = {10.1371/journal.pcbi.1003537},
pmid = {24722319},
pmcid = {PMC3985171},
sciwheel-projects = {Genetics Methods},
abstract = {We present a new open source, extensible and flexible software platform for Bayesian evolutionary analysis called {BEAST} 2. This software platform is a re-design of the popular {BEAST} 1 platform to correct structural deficiencies that became evident as the {BEAST} 1 software evolved. Key among those deficiencies was the lack of post-deployment extensibility. {BEAST} 2 now has a fully developed package management system that allows third party developers to write additional functionality that can be directly installed to the {BEAST} 2 analysis platform via a package manager without requiring a new software release of the platform. This package architecture is showcased with a number of recently published new models encompassing birth-death-sampling tree priors, phylodynamics and model averaging for substitution models and site partitioning. A second major improvement is the ability to read/write the entire state of the {MCMC} chain to/from disk allowing it to be easily shared between multiple instances of the {BEAST} software. This facilitates checkpointing and better support for multi-processor and high-end computing extensions. Finally, the functionality in new packages can be easily added to the user interface ({BEAUti} 2) by a simple {XML} template-based mechanism because {BEAST} 2 has been re-designed to provide greater integration between the analysis engine and the user interface so that, for example {BEAST} and {BEAUti} use exactly the same {XML} file format.}
}
@article{burton_2013,
title = {Cytonuclear Genomic Interactions and Hybrid Breakdown},
author = {Burton, Ronald S. and Pereira, Ricardo J. and Barreto, Felipe S.},
pages = {281-302},
url = {http://www.annualreviews.org/doi/abs/10.1146/annurev-ecolsys-110512-135758},
year = {2013},
month = {nov},
day = {23},
urldate = {2020-09-26},
journal = {Annual Review of Ecology, Evolution, and Systematics},
volume = {44},
number = {1},
issn = {1543-{592X}},
doi = {10.1146/annurev-ecolsys-110512-135758},
sciwheel-projects = {{GTF} Biogeography Paper and Mitonuclear Interactions}
}
@article{katoh_2013,
title = {{MAFFT} multiple sequence alignment software version 7: improvements in performance and usability.},
author = {Katoh, Kazutaka and Standley, Daron M},
pages = {772-780},
url = {http://dx.doi.org/10.1093/molbev/mst010},
year = {2013},
month = {apr},
urldate = {2017-02-28},
journal = {Molecular Biology and Evolution},
volume = {30},
number = {4},
doi = {10.1093/molbev/mst010},
pmid = {23329690},
pmcid = {PMC3603318},
sciwheel-projects = {Genetics Methods},
abstract = {We report a major update of the {MAFFT} multiple sequence alignment program. This version has several new features, including options for adding unaligned sequences into an existing alignment, adjustment of direction in nucleotide alignment, constrained alignment and parallel processing, which were implemented after the previous major update. This report shows actual examples to explain how these features work, alone and in combination. Some examples incorrectly aligned by {MAFFT} are also shown to clarify its limitations. We discuss how to avoid misalignments, and our ongoing efforts to overcome such limitations.}
}
@article{ortizbarrientos_2004,
title = {The genetics of speciation by reinforcement.},
author = {Ortiz-Barrientos, Daniel and Counterman, Brian A and Noor, Mohamed A F},
pages = {e416},
url = {http://dx.doi.org/10.1371/journal.pbio.0020416},
year = {2004},
month = {dec},
urldate = {2016-08-09},
journal = {{PLoS} Biology},
volume = {2},
number = {12},
issn = {1545-7885},
doi = {10.1371/journal.pbio.0020416},
pmid = {15550988},
pmcid = {PMC529318},
sciwheel-projects = {New Stuff},
abstract = {Reinforcement occurs when natural selection strengthens behavioral discrimination to prevent costly interspecies matings, such as when matings produce sterile hybrids. This evolutionary process can complete speciation, thereby providing a direct link between Darwin's theory of natural selection and the origin of new species. Here, by examining a case of speciation by reinforcement in \emph{Drosophila},we present the first high-resolution genetic study of variation within species for female mating discrimination that is enhanced by natural selection. We show that reinforced mating discrimination is inherited as a dominant trait, exhibits variability within species, and may be influenced by a known set of candidate genes involved in olfaction. Our results show that the genetics of reinforced mating discrimination is different from the genetics of mating discrimination between species, suggesting that overall mating discrimination might be a composite phenomenon, which in \emph{Drosophila} could involve both auditory and olfactory cues. Examining the genetics of reinforcement provides a unique opportunity for both understanding the origin of new species in the face of gene flow and identifying the genetic basis of adaptive female species preferences, two major gaps in our understanding of speciation.}
}
@article{mcintyre_2011,
title = {{RNA}-seq: technical variability and sampling.},
author = {{McIntyre}, Lauren M and Lopiano, Kenneth K and Morse, Alison M and Amin, Victor and Oberg, Ann L and Young, Linda J and Nuzhdin, Sergey V},
pages = {293},
url = {http://dx.doi.org/10.1186/1471-2164-12-293},
year = {2011},
month = {jun},
day = {6},
urldate = {2018-07-02},
journal = {{BMC} Genomics},
volume = {12},
doi = {10.1186/1471-2164-12-293},
pmid = {21645359},
pmcid = {PMC3141664},
sciwheel-projects = {{RNA}-seq},
abstract = {{BACKGROUND}: {RNA}-seq is revolutionizing the way we study transcriptomes. {mRNA} can be surveyed without prior knowledge of gene transcripts. Alternative splicing of transcript isoforms and the identification of previously unknown exons are being reported. Initial reports of differences in exon usage, and splicing between samples as well as quantitative differences among samples are beginning to surface. Biological variation has been reported to be larger than technical variation. In addition, technical variation has been reported to be in line with expectations due to random sampling. However, strategies for dealing with technical variation will differ depending on the magnitude. The size of technical variance, and the role of sampling are examined in this manuscript. {RESULTS}: In this study three independent Solexa/Illumina experiments containing technical replicates are analyzed. When coverage is low, large disagreements between technical replicates are apparent. Exon detection between technical replicates is highly variable when the coverage is less than 5 reads per nucleotide and estimates of gene expression are more likely to disagree when coverage is low. Although large disagreements in the estimates of expression are observed at all levels of coverage. {CONCLUSIONS}: Technical variability is too high to ignore. Technical variability results in inconsistent detection of exons at low levels of coverage. Further, the estimate of the relative abundance of a transcript can substantially disagree, even when coverage levels are high. This may be due to the low sampling fraction and if so, it will persist as an issue needing to be addressed in experimental design even as the next wave of technology produces larger numbers of reads. We provide practical recommendations for dealing with the technical variability, without dramatic cost increases.}
}
@article{marder_2011,
title = {Multiple models to capture the variability in biological neurons and networks.},
author = {Marder, Eve and Taylor, Adam L},
pages = {133-138},
url = {http://dx.doi.org/10.1038/nn.2735},
year = {2011},
month = {feb},
urldate = {2019-03-15},
journal = {Nature Neuroscience},
volume = {14},
number = {2},
doi = {10.1038/nn.2735},
pmid = {21270780},
pmcid = {PMC3686573},
abstract = {How tightly tuned are the synaptic and intrinsic properties that give rise to neuron and circuit function? Experimental work shows that these properties vary considerably across identified neurons in different animals. Given this variability in experimental data, this review describes some of the complications of building computational models to aid in understanding how system dynamics arise from the interaction of system components. We argue that instead of trying to build a single model that captures the generic behavior of a neuron or circuit, it is beneficial to construct a population of models that captures the behavior of the population that provided the experimental data. Studying a population of models with different underlying structure and similar behaviors provides opportunities to discover unsuspected compensatory mechanisms that contribute to neuron and network function.}
}
@article{huelsenbeck_2001,
title = {Bayesian inference of phylogeny and its impact on evolutionary biology.},
author = {Huelsenbeck, J P and Ronquist, F and Nielsen, R and Bollback, J P},
pages = {2310-2314},
url = {http://dx.doi.org/10.1126/science.1065889},
year = {2001},
month = {dec},
day = {14},
urldate = {2018-06-01},
journal = {Science},
volume = {294},
number = {5550},
doi = {10.1126/science.1065889},
pmid = {11743192},
sciwheel-projects = {MSC},
abstract = {As a discipline, phylogenetics is becoming transformed by a flood of molecular data. These data allow broad questions to be asked about the history of life, but also present difficult statistical and computational problems. Bayesian inference of phylogeny brings a new perspective to a number of outstanding issues in evolutionary biology, including the analysis of large phylogenetic trees and complex evolutionary models and the detection of the footprint of natural selection in {DNA} sequences.}
}
@article{xie_2011,
title = {Improving marginal likelihood estimation for Bayesian phylogenetic model selection.},
author = {Xie, Wangang and Lewis, Paul O and Fan, Yu and Kuo, Lynn and Chen, Ming-Hui},
pages = {150-160},
url = {http://dx.doi.org/10.1093/sysbio/syq085},
year = {2011},
month = {mar},
urldate = {2017-02-15},
journal = {Systematic Biology},
volume = {60},
number = {2},
doi = {10.1093/sysbio/syq085},
pmid = {21187451},
pmcid = {PMC3038348},
sciwheel-projects = {Genetics Methods},
abstract = {The marginal likelihood is commonly used for comparing different evolutionary models in Bayesian phylogenetics and is the central quantity used in computing Bayes Factors for comparing model fit. A popular method for estimating marginal likelihoods, the harmonic mean ({HM}) method, can be easily computed from the output of a Markov chain Monte Carlo analysis but often greatly overestimates the marginal likelihood. The thermodynamic integration ({TI}) method is much more accurate than the {HM} method but requires more computation. In this paper, we introduce a new method, steppingstone sampling ({\SS}), which uses importance sampling to estimate each ratio in a series (the "stepping stones") bridging the posterior and prior distributions. We compare the performance of the {\SS} approach to the {TI} and {HM} methods in simulation and using real data. We conclude that the greatly increased accuracy of the {\SS} and {TI} methods argues for their use instead of the {HM} method, despite the extra computation needed.}
}
@article{mayrose_2011,
title = {Recently formed polyploid plants diversify at lower rates.},
author = {Mayrose, Itay and Zhan, Shing H and Rothfels, Carl J and Magnuson-Ford, Karen and Barker, Michael S and Rieseberg, Loren H and Otto, Sarah P},
pages = {1257},
url = {http://dx.doi.org/10.1126/science.1207205},
year = {2011},
month = {sep},
day = {2},
urldate = {2017-11-29},
journal = {Science},
volume = {333},
number = {6047},
issn = {1095-9203},
doi = {10.1126/science.1207205},
pmid = {21852456},
sciwheel-projects = {Versicolor/Chrysoscelis Paper},
abstract = {Polyploidy, the doubling of genomic content, is a widespread feature, especially among plants, yet its macroevolutionary impacts are contentious. Traditionally, polyploidy has been considered an evolutionary dead end, whereas recent genomic studies suggest that polyploidy has been a key driver of macroevolutionary success. We examined the consequences of polyploidy on the time scale of genera across a diverse set of vascular plants, encompassing hundreds of inferred polyploidization events. Likelihood-based analyses indicate that polyploids generally exhibit lower speciation rates and higher extinction rates than diploids, providing the first quantitative corroboration of the dead-end hypothesis. The increased speciation rates of diploids can, in part, be ascribed to their capacity to speciate via polyploidy. Only particularly fit lineages of polyploids may persist to enjoy longer-term evolutionary success.}
}
@article{lartillot_2006,
title = {Computing Bayes factors using thermodynamic integration.},
author = {Lartillot, Nicolas and Philippe, Hervé},
pages = {195-207},
url = {http://dx.doi.org/10.1080/10635150500433722},
year = {2006},
month = {apr},
urldate = {2017-02-15},
journal = {Systematic Biology},
volume = {55},
number = {2},
doi = {10.1080/10635150500433722},
pmid = {16522570},
sciwheel-projects = {Genetics Methods},
abstract = {In the Bayesian paradigm, a common method for comparing two models is to compute the Bayes factor, defined as the ratio of their respective marginal likelihoods. In recent phylogenetic works, the numerical evaluation of marginal likelihoods has often been performed using the harmonic mean estimation procedure. In the present article, we propose to employ another method, based on an analogy with statistical physics, called thermodynamic integration. We describe the method, propose an implementation, and show on two analytical examples that this numerical method yields reliable estimates. In contrast, the harmonic mean estimator leads to a strong overestimation of the marginal likelihood, which is all the more pronounced as the model is higher dimensional. As a result, the harmonic mean estimator systematically favors more parameter-rich models, an artefact that might explain some recent puzzling observations, based on harmonic mean estimates, suggesting that Bayes factors tend to overscore complex models. Finally, we apply our method to the comparison of several alternative models of amino-acid replacement. We confirm our previous observations, indicating that modeling pattern heterogeneity across sites tends to yield better models than standard empirical matrices.}
}
@article{seehausen_2014,
title = {Genomics and the origin of species.},
author = {Seehausen, Ole and Butlin, Roger K and Keller, Irene and Wagner, Catherine E and Boughman, Janette W and Hohenlohe, Paul A and Peichel, Catherine L and Saetre, Glenn-Peter and Bank, Claudia and Brännström, Ake and Brelsford, Alan and Clarkson, Chris S and Eroukhmanoff, Fabrice and Feder, Jeffrey L and Fischer, Martin C and Foote, Andrew D and Franchini, Paolo and Jiggins, Chris D and Jones, Felicity C and Lindholm, Anna K and Lucek, Kay and Maan, Martine E and Marques, David A and Martin, Simon H and Matthews, Blake and Meier, Joana I and Möst, Markus and Nachman, Michael W and Nonaka, Etsuko and Rennison, Diana J and Schwarzer, Julia and Watson, Eric T and Westram, Anja M and Widmer, Alex},
pages = {176-192},
url = {http://dx.doi.org/10.1038/nrg3644},
year = {2014},
month = {mar},
urldate = {2016-08-09},
journal = {Nature Reviews. Genetics},
volume = {15},
number = {3},
doi = {10.1038/nrg3644},
pmid = {24535286},
sciwheel-projects = {Genetics Methods},
abstract = {Speciation is a fundamental evolutionary process, the knowledge of which is crucial for understanding the origins of biodiversity. Genomic approaches are an increasingly important aspect of this research field. We review current understanding of genome-wide effects of accumulating reproductive isolation and of genomic properties that influence the process of speciation. Building on this work, we identify emergent trends and gaps in our understanding, propose new approaches to more fully integrate genomics into speciation research, translate speciation theory into hypotheses that are testable using genomic tools and provide an integrative definition of the field of speciation genomics.}
}
@article{meyer_2011,
title = {Profiling gene expression responses of coral larvae (\emph{Acropora millepora}) to elevated temperature and settlement inducers using a novel {RNA}-Seq procedure.},
author = {Meyer, E and Aglyamova, G V and Matz, M V},
pages = {3599-3616},
url = {http://dx.doi.org/10.1111/j.1365-{294X}.2011.05205.x},
year = {2011},
month = {sep},
urldate = {2018-04-26},
journal = {Molecular Ecology},
volume = {20},
number = {17},
issn = {1365-{294X}},
doi = {10.1111/j.1365-{294X}.2011.05205.x},
pmid = {21801258},
sciwheel-projects = {Genetics Methods},
abstract = {Elevated temperatures resulting from climate change pose a clear threat to reef-building corals; however, the traits that might influence corals' survival and dispersal during climate change remain poorly understood. Global gene expression profiling is a powerful hypothesis-forming tool that can help elucidate these traits. Here, we applied a novel {RNA}-Seq protocol to study molecular responses to heat and settlement inducers in aposymbiotic larvae of the reef-building coral \emph{Acropora millepora}. This analysis of a single full-sibling family revealed contrasting responses between short- (4-h) and long-term (5-day) exposures to elevated temperatures. Heat shock proteins were up-regulated only in the short-term treatment, while the long-term treatment induced the down-regulation of ribosomal proteins and up-regulation of genes associated with ion transport and metabolism (Ca(2+) and {CO}(3)(2-)). We also profiled responses to settlement cues using a natural cue (crustose coralline algae, {CCA}) and a synthetic neuropeptide ({GLW}-amide). Both cues resulted in metamorphosis, accompanied by differential expression of genes with known developmental roles. Some genes were regulated only by the natural cue, which may correspond to the recruitment-associated behaviour and morphology changes that precede metamorphosis under {CCA} treatment, but are bypassed under {GLW}-amide treatment. Validation of these expression profiles using {qPCR} confirmed the quantitative accuracy of our {RNA}-Seq approach. Importantly, {qPCR} analysis of different larval families revealed extensive variation in these responses depending on genetic background, including qualitative differences (i.e. up-regulation in one family and down-regulation in another). Future studies of gene expression in corals will have to address this genetic variation, which could have important adaptive consequences for corals during global climate change. \copyright 2011 Blackwell Publishing Ltd.}
}
@article{innan_2010,
title = {The evolution of gene duplications: classifying and distinguishing between models.},
author = {Innan, Hideki and Kondrashov, Fyodor},
pages = {97-108},
url = {http://dx.doi.org/10.1038/nrg2689},
year = {2010},
month = {feb},
urldate = {2016-02-19},
journal = {Nature Reviews. Genetics},
volume = {11},
number = {2},
doi = {10.1038/nrg2689},
pmid = {20051986},
sciwheel-projects = {Gene Duplication and Assosciated and Gene Silencing},
abstract = {Gene duplications and their subsequent divergence play an important part in the evolution of novel gene functions. Several models for the emergence, maintenance and evolution of gene copies have been proposed. However, a clear consensus on how gene duplications are fixed and maintained in genomes is lacking. Here, we present a comprehensive classification of the models that are relevant to all stages of the evolution of gene duplications. Each model predicts a unique combination of evolutionary dynamics and functional properties. Setting out these predictions is an important step towards identifying the main mechanisms that are involved in the evolution of gene duplications.}
}
@article{lynch_2000,
title = {The evolutionary fate and consequences of duplicate genes.},
author = {Lynch, M and Conery, J S},
pages = {1151-1155},
url = {http://dx.doi.org/10.1126/science.290.5494.1151},
year = {2000},
month = {nov},
day = {10},
urldate = {2016-09-20},
journal = {Science},
volume = {290},
number = {5494},
doi = {10.1126/science.290.5494.1151},
pmid = {11073452},
sciwheel-projects = {Gene Silencing},
abstract = {Gene duplication has generally been viewed as a necessary source of material for the origin of evolutionary novelties, but it is unclear how often gene duplicates arise and how frequently they evolve new functions. Observations from the genomic databases for several eukaryotic species suggest that duplicate genes arise at a very high rate, on average 0.01 per gene per million years. Most duplicated genes experience a brief period of relaxed selection early in their history, with a moderate fraction of them evolving in an effectively neutral manner during this period. However, the vast majority of gene duplicates are silenced within a few million years, with the few survivors subsequently experiencing strong purifying selection. Although duplicate genes may only rarely evolve new functions, the stochastic silencing of such genes may play a significant role in the passive origin of new species.}
}
@article{jakobsson_2007,
title = {{CLUMPP}: a cluster matching and permutation program for dealing with label switching and multimodality in analysis of population structure.},
author = {Jakobsson, Mattias and Rosenberg, Noah A},
pages = {1801-1806},
url = {http://dx.doi.org/10.1093/bioinformatics/btm233},
year = {2007},
month = {jul},
day = {15},
urldate = {2017-02-27},
journal = {Bioinformatics},
volume = {23},
number = {14},
doi = {10.1093/bioinformatics/btm233},
pmid = {17485429},
sciwheel-projects = {Genetics Methods},
abstract = {{MOTIVATION}: Clustering of individuals into populations on the basis of multilocus genotypes is informative in a variety of settings. In population-genetic clustering algorithms, such as {BAPS}, {STRUCTURE} and {TE\SS}, individual multilocus genotypes are partitioned over a set of clusters, often using unsupervised approaches that involve stochastic simulation. As a result, replicate cluster analyses of the same data may produce several distinct solutions for estimated cluster membership coefficients, even though the same initial conditions were used. Major differences among clustering solutions have two main sources: (1) 'label switching' of clusters across replicates, caused by the arbitrary way in which clusters in an unsupervised analysis are labeled, and (2) 'genuine multimodality,' truly distinct solutions across replicates. {RESULTS}: To facilitate the interpretation of population-genetic clustering results, we describe three algorithms for aligning multiple replicate analyses of the same data set. We have implemented these algorithms in the computer program {CLUMPP} ({CLUster} Matching and Permutation Program). We illustrate the use of {CLUMPP} by aligning the cluster membership coefficients from 100 replicate cluster analyses of 600 chickens from 20 different breeds. {AVAILABILITY}: {CLUMPP} is freely available at http://rosenberglab.bioinformatics.med.umich.edu/clumpp.html.}
}
@article{blair_2015,
title = {Assessing the utility of whole genome amplified {DNA} for next-generation molecular ecology.},
author = {Blair, Christopher and Campbell, C Ryan and Yoder, Anne D},
pages = {1079-1090},
url = {http://dx.doi.org/10.1111/1755-0998.12376},
year = {2015},
month = {sep},
urldate = {2016-08-09},
journal = {Molecular ecology resources},
volume = {15},
number = {5},
doi = {10.1111/1755-0998.12376},
pmid = {25619406},
sciwheel-projects = {Genetics Methods},
abstract = {{DNA} quantity can be a hindrance in ecological and evolutionary research programmes due to a range of factors including endangered status of target organisms, available tissue type, and the impact of field conditions on preservation methods. A potential solution to low-quantity {DNA} lies in whole genome amplification ({WGA}) techniques that can substantially increase {DNA} yield. To date, few studies have rigorously examined sequence bias that might result from {WGA} and next-generation sequencing of nonmodel taxa. To address this knowledge deficit, we use multiple displacement amplification ({MDA}) and double-digest {RAD} sequencing on the grey mouse lemur (Microcebus murinus) to quantify bias in genome coverage and {SNP} calls when compared to raw genomic {DNA} ({gDNA}). We focus our efforts in providing baseline estimates of potential bias by following manufacturer's recommendations for starting {DNA} quantities (\textgreater100 ng). Our results are strongly suggestive that {MDA} enrichment does not introduce systematic bias to genome characterization. {SNP} calling between samples when genotyping both de-novo and with a reference genome are highly congruent (\textgreater98\%) when specifying a minimum threshold of {20X} stack depth to call genotypes. Relative genome coverage is also similar between {MDA} and {gDNA}, and allelic dropout is not observed. {SNP} concordance varies based on coverage threshold, with 95\% concordance reached at \~{12X} coverage genotyping de-novo and \~{7X} coverage genotyping with the reference genome. These results suggest that {MDA} may be a suitable solution for next-generation molecular ecological studies when {DNA} quantity would otherwise be a limiting factor. \copyright 2015 John Wiley \& Sons Ltd.}
}
@article{hanski_1991,
title = {Metapopulation dynamics: brief history and conceptual domain},
author = {{HANSKI}, {ILKKA} and {GILPIN}, {MICHAEL}},
pages = {3-16},
url = {http://doi.wiley.com/10.1111/j.1095-8312.1991.tb00548.x},
year = {1991},
month = {jan},
urldate = {2016-08-09},
journal = {Biological Journal of the Linnean Society},
volume = {42},
number = {1-2},
issn = {00244066},
doi = {10.1111/j.1095-8312.1991.tb00548.x},
sciwheel-projects = {Metapop and Evo-Eco Term Paper}
}
@article{kearse_2012,
title = {Geneious Basic: an integrated and extendable desktop software platform for the organization and analysis of sequence data.},
author = {Kearse, Matthew and Moir, Richard and Wilson, Amy and Stones-Havas, Steven and Cheung, Matthew and Sturrock, Shane and Buxton, Simon and Cooper, Alex and Markowitz, Sidney and Duran, Chris and Thierer, Tobias and Ashton, Bruce and Meintjes, Peter and Drummond, Alexei},
pages = {1647-1649},
url = {http://dx.doi.org/10.1093/bioinformatics/bts199},
year = {2012},
month = {jun},
day = {15},
urldate = {2018-05-10},
journal = {Bioinformatics},
volume = {28},
number = {12},
doi = {10.1093/bioinformatics/bts199},
pmid = {22543367},
pmcid = {PMC3371832},
sciwheel-projects = {Genetics Methods},
abstract = {{UNLABELLED}: The two main functions of bioinformatics are the organization and analysis of biological data using computational resources. Geneious Basic has been designed to be an easy-to-use and flexible desktop software application framework for the organization and analysis of biological data, with a focus on molecular sequences and related data types. It integrates numerous industry-standard discovery analysis tools, with interactive visualizations to generate publication-ready images. One key contribution to researchers in the life sciences is the Geneious public application programming interface ({API}) that affords the ability to leverage the existing framework of the Geneious Basic software platform for virtually unlimited extension and customization. The result is an increase in the speed and quality of development of computation tools for the life sciences, due to the functionality and graphical user interface available to the developer through the public {API}. Geneious Basic represents an ideal platform for the bioinformatics community to leverage existing components and to integrate their own specific requirements for the discovery, analysis and visualization of biological data. {AVAILABILITY} {AND} {IMPLEMENTATION}: Binaries and public {API} freely available for download at http://www.geneious.com/basic, implemented in Java and supported on Linux, Apple {OSX} and {MS} Windows. The software is also available from the Bio-Linux package repository at http://nebc.nerc.ac.uk/news/geneiousonbl.}
}
@article{kellis_2014,
title = {Defining functional {DNA} elements in the human genome.},
author = {Kellis, Manolis and Wold, Barbara and Snyder, Michael P and Bernstein, Bradley E and Kundaje, Anshul and Marinov, Georgi K and Ward, Lucas D and Birney, Ewan and Crawford, Gregory E and Dekker, Job and Dunham, Ian and Elnitski, Laura L and Farnham, Peggy J and Feingold, Elise A and Gerstein, Mark and Giddings, Morgan C and Gilbert, David M and Gingeras, Thomas R and Green, Eric D and Guigo, Roderic and Hubbard, Tim and Kent, Jim and Lieb, Jason D and Myers, Richard M and Pazin, Michael J and Ren, Bing and Stamatoyannopoulos, John A and Weng, Zhiping and White, Kevin P and Hardison, Ross C},
pages = {6131-6138},
url = {http://dx.doi.org/10.1073/pnas.1318948111},
year = {2014},
month = {apr},
day = {29},
urldate = {2016-09-20},
journal = {Proceedings of the National Academy of Sciences of the United States of America},
volume = {111},
number = {17},
doi = {10.1073/pnas.1318948111},
pmid = {24753594},
pmcid = {PMC4035993},
sciwheel-projects = {Gene Silencing},
abstract = {With the completion of the human genome sequence, attention turned to identifying and annotating its functional {DNA} elements. As a complement to genetic and comparative genomics approaches, the Encyclopedia of {DNA} Elements Project was launched to contribute maps of {RNA} transcripts, transcriptional regulator binding sites, and chromatin states in many cell types. The resulting genome-wide data reveal sites of biochemical activity with high positional resolution and cell type specificity that facilitate studies of gene regulation and interpretation of noncoding variants associated with human disease. However, the biochemically active regions cover a much larger fraction of the genome than do evolutionarily conserved regions, raising the question of whether nonconserved but biochemically active regions are truly functional. Here, we review the strengths and limitations of biochemical, evolutionary, and genetic approaches for defining functional {DNA} segments, potential sources for the observed differences in estimated genomic coverage, and the biological implications of these discrepancies. We also analyze the relationship between signal intensity, genomic coverage, and evolutionary conservation. Our results reinforce the principle that each approach provides complementary information and that we need to use combinations of all three to elucidate genome function in human biology and disease.}
}
@article{wagner_2012,
title = {Measurement of {mRNA} abundance using {RNA}-seq data: {RPKM} measure is inconsistent among samples.},
author = {Wagner, Günter P and Kin, Koryu and Lynch, Vincent J},
pages = {281-285},
url = {http://dx.doi.org/10.1007/s12064-012-0162-3},
year = {2012},
month = {dec},
urldate = {2016-11-18},
journal = {Theory in Biosciences = Theorie in Den Biowissenschaften},
volume = {131},
number = {4},
doi = {10.1007/s12064-012-0162-3},
pmid = {22872506},
sciwheel-projects = {{RNA}-seq},
abstract = {Measures of {RNA} abundance are important for many areas of biology and often obtained from high-throughput {RNA} sequencing methods such as Illumina sequence data. These measures need to be normalized to remove technical biases inherent in the sequencing approach, most notably the length of the {RNA} species and the sequencing depth of a sample. These biases are corrected in the widely used reads per kilobase per million reads ({RPKM}) measure. Here, we argue that the intended meaning of {RPKM} is a measure of relative molar {RNA} concentration (rmc) and show that for each set of transcripts the average rmc is a constant, namely the inverse of the number of transcripts mapped. Further, we show that {RPKM} does not respect this invariance property and thus cannot be an accurate measure of rmc. We propose a slight modification of {RPKM} that eliminates this inconsistency and call it {TPM} for transcripts per million. {TPM} respects the average invariance and eliminates statistical biases inherent in the {RPKM} measure.}
}
@article{wagner_1989,
title = {The Biological Homology Concept},
author = {Wagner, G P},
pages = {51-69},
url = {http://www.annualreviews.org/doi/abs/10.1146/annurev.es.20.110189.000411},
year = {1989},
month = {nov},
urldate = {2016-08-09},
journal = {Annual review of ecology and systematics},
volume = {20},
number = {1},
issn = {0066-4162},
doi = {10.1146/annurev.es.20.110189.000411},
sciwheel-projects = {Macroevolution from Mendeley}
}
@article{berthelot_2014,
title = {The rainbow trout genome provides novel insights into evolution after whole-genome duplication in vertebrates.},
author = {Berthelot, Camille and Brunet, Frédéric and Chalopin, Domitille and Juanchich, Amélie and Bernard, Maria and Noël, Benjamin and Bento, Pascal and Da Silva, Corinne and Labadie, Karine and Alberti, Adriana and Aury, Jean-Marc and Louis, Alexandra and Dehais, Patrice and Bardou, Philippe and Montfort, Jérôme and Klopp, Christophe and Cabau, Cédric and Gaspin, Christine and Thorgaard, Gary H and Boussaha, Mekki and Quillet, Edwige and Guyomard, René and Galiana, Delphine and Bobe, Julien and Volff, Jean-Nicolas and Genêt, Carine and Wincker, Patrick and Jaillon, Olivier and Roest Crollius, Hugues and Guiguen, Yann},
pages = {3657},
url = {http://dx.doi.org/10.1038/ncomms4657},
year = {2014},
month = {apr},
day = {22},
urldate = {2016-09-27},
journal = {Nature Communications},
volume = {5},
doi = {10.1038/ncomms4657},
pmid = {24755649},
pmcid = {PMC4071752},
sciwheel-projects = {Gene Silencing},
abstract = {Vertebrate evolution has been shaped by several rounds of whole-genome duplications ({WGDs}) that are often suggested to be associated with adaptive radiations and evolutionary innovations. Due to an additional round of {WGD}, the rainbow trout genome offers a unique opportunity to investigate the early evolutionary fate of a duplicated vertebrate genome. Here we show that after 100 million years of evolution the two ancestral subgenomes have remained extremely collinear, despite the loss of half of the duplicated protein-coding genes, mostly through pseudogenization. In striking contrast is the fate of {miRNA} genes that have almost all been retained as duplicated copies. The slow and stepwise rediploidization process characterized here challenges the current hypothesis that {WGD} is followed by massive and rapid genomic reorganizations and gene deletions.}
}
@article{pfennig_2010,
title = {Phenotypic plasticity's impacts on diversification and speciation.},
author = {Pfennig, David W and Wund, Matthew A and Snell-Rood, Emilie C and Cruickshank, Tami and Schlichting, Carl D and Moczek, Armin P},
pages = {459-467},
url = {http://dx.doi.org/10.1016/j.tree.2010.05.006},
year = {2010},
month = {aug},
urldate = {2016-08-09},
journal = {Trends in Ecology \& Evolution},
volume = {25},
number = {8},
doi = {10.1016/j.tree.2010.05.006},
pmid = {20557976},
sciwheel-projects = {General {CD} and Speciation},
abstract = {Phenotypic plasticity (the ability of a single genotype to produce multiple phenotypes in response to variation in the environment) is commonplace. Yet its evolutionary significance remains controversial, especially in regard to whether and how it impacts diversification and speciation. Here, we review recent theory on how plasticity promotes: (i) the origin of novel phenotypes, (ii) divergence among populations and species, (iii) the formation of new species and (iv) adaptive radiation. We also discuss the latest empirical support for each of these evolutionary pathways to diversification and identify potentially profitable areas for future research. Generally, phenotypic plasticity can play a largely underappreciated role in driving diversification and speciation. Copyright (c) 2010 Elsevier Ltd. All rights reserved.}
}
@article{lemmon_2009,
title = {Diversification of conspecific signals in sympatry: geographic overlap drives multidimensional reproductive character displacement in frogs.},
author = {Lemmon, Emily Moriarty},
pages = {1155-1170},
url = {http://dx.doi.org/10.1111/j.1558-5646.2009.00650.x},
year = {2009},
month = {may},
urldate = {2016-08-09},
journal = {Evolution},
volume = {63},
number = {5},
doi = {10.1111/j.1558-5646.2009.00650.x},
pmid = {19210538},
sciwheel-projects = {\emph{Dendropsophus} Research Related and {GTF} Biogeography Paper},
abstract = {Theoretical models suggest that geographic overlap with different heterospecific assemblages can promote divergence of mate recognition systems among conspecific populations. Divergence occurs when different traits undergo reproductive character displacement across populations within a contact zone. Here, I tested this hypothesis by assessing patterns of acoustic signal divergence in two- and three-species assemblages of chorus frogs (\emph{Pseudacris}), focusing in particular on P. feriarum and P. nigrita. In addition, I tested one criterion for reinforcement, by examining the evolution of female P. feriarum preferences in the contact zone. Patterns of signal evolution indicated that in each of the four sympatric populations studied, only the rarer species displaced substantially (P. feriarum in three cases and P. nigrita in one instance). Moreover, the three displaced P. feriarum populations diverged in different signal traits across the contact zone, evolving in directions that increased the energetic cost of calling relative to the allopatric call, and in ways that maximized differences from the particular heterospecific assemblage present. Consistent with reinforcement, divergence of female preferences in sympatry was estimated to reduce their propensity to hybridize by 60\%. Together, signal and preference data suggest that interactions between species can promote diversification within species, potentially contributing to reproductive isolation among conspecific populations.}
}
@article{clemmensen_2011,
title = {Sparse Discriminant Analysis},
author = {Clemmensen, Line and Hastie, Trevor and Witten, Daniela and Ersb\oll, Bjarne},
pages = {406-413},
url = {http://www.tandfonline.com/doi/abs/10.1198/{TECH}.2011.08118},
year = {2011},
month = {nov},
urldate = {2016-08-09},
journal = {Technometrics : a journal of statistics for the physical, chemical, and engineering sciences},
volume = {53},
number = {4},
issn = {0040-1706},
doi = {10.1198/{TECH}.2011.08118},
sciwheel-projects = {\emph{Dendropsophus} Research Related}
}
@article{birchler_2012,
title = {Gene balance hypothesis: connecting issues of dosage sensitivity across biological disciplines.},
author = {Birchler, James A and Veitia, Reiner A},
pages = {14746-14753},
url = {http://dx.doi.org/10.1073/pnas.1207726109},
year = {2012},
month = {sep},
day = {11},
urldate = {2016-09-19},
journal = {Proceedings of the National Academy of Sciences of the United States of America},
volume = {109},
number = {37},
doi = {10.1073/pnas.1207726109},
pmid = {22908297},
pmcid = {PMC3443177},
sciwheel-projects = {Gene Silencing and Mitonuclear Interactions},
abstract = {We summarize, in this review, the evidence that genomic balance influences gene expression, quantitative traits, dosage compensation, aneuploid syndromes, population dynamics of copy number variants and differential evolutionary fate of genes after partial or whole-genome duplication. Gene balance effects are hypothesized to result from stoichiometric differences among members of macromolecular complexes, the interactome, and signaling pathways. The implications of gene balance are discussed.}
}
@article{wiser_2013,
title = {Long-term dynamics of adaptation in asexual populations.},
author = {Wiser, Michael J and Ribeck, Noah and Lenski, Richard E},
pages = {1364-1367},
url = {http://www.sciencemag.org/cgi/doi/10.1126/science.1243357},
year = {2013},
month = {dec},
day = {13},
urldate = {2016-08-09},
journal = {Science},
volume = {342},
number = {6164},
issn = {0036-8075},
doi = {10.1126/science.1243357},
pmid = {24231808},
sciwheel-projects = {Chaos},
abstract = {Experimental studies of evolution have increased greatly in number in recent years, stimulated by the growing power of genomic tools. However, organismal fitness remains the ultimate metric for interpreting these experiments, and the dynamics of fitness remain poorly understood over long time scales. Here, we examine fitness trajectories for 12 Escherichia coli populations during 50,000 generations. Mean fitness appears to increase without bound, consistent with a power law. We also derive this power-law relation theoretically by incorporating clonal interference and diminishing-returns epistasis into a dynamical model of changes in mean fitness over time.}
}
@article{feder_2012,
title = {The genomics of speciation-with-gene-flow.},
author = {Feder, Jeffrey L and Egan, Scott P and Nosil, Patrik},
pages = {342-350},
url = {http://dx.doi.org/10.1016/j.tig.2012.03.009},
year = {2012},
month = {jul},
urldate = {2016-08-09},
journal = {Trends in Genetics},
volume = {28},
number = {7},
doi = {10.1016/j.tig.2012.03.009},
pmid = {22520730},
sciwheel-projects = {New Stuff},
abstract = {The emerging field of speciation genomics is advancing our understanding of the evolution of reproductive isolation from the individual gene to a whole-genome perspective. In this new view it is important to understand the conditions under which 'divergence hitchhiking' associated with the physical linkage of gene regions, versus 'genome hitchhiking' associated with reductions in genome-wide rates of gene flow caused by selection, can enhance speciation-with-gene-flow. We describe here a theory predicting four phases of speciation, defined by changes in the relative effectiveness of divergence and genome hitchhiking, and review empirical data in light of the theory. We outline future directions, emphasizing the need to couple next-generation sequencing with selection, transplant, functional genomics, and mapping studies. This will permit a natural history of speciation genomics that will help to elucidate the factors responsible for population divergence and the roles that genome structure and different forms of hitchhiking play in facilitating the genesis of new biodiversity. Copyright \copyright 2012 Elsevier Ltd. All rights reserved.}
}
@article{hurles_2004,
title = {Gene duplication: the genomic trade in spare parts.},
author = {Hurles, Matthew},
pages = {E206},
url = {http://dx.doi.org/10.1371/journal.pbio.0020206},
year = {2004},
month = {jul},
day = {13},
urldate = {2019-02-01},
journal = {{PLoS} Biology},
volume = {2},
number = {7},
doi = {10.1371/journal.pbio.0020206},
pmid = {15252449},
pmcid = {PMC449868},
sciwheel-projects = {Gene Duplication and Assosciated}
}
@article{blomme_2006,
title = {The gain and loss of genes during 600 million years of vertebrate evolution.},
author = {Blomme, Tine and Vandepoele, Klaas and De Bodt, Stefanie and Simillion, Cedric and Maere, Steven and Van de Peer, Yves},
pages = {R43},
url = {http://dx.doi.org/10.1186/gb-2006-7-5-r43},
year = {2006},
month = {may},
day = {24},
urldate = {2016-11-21},
journal = {Genome Biology},
volume = {7},
number = {5},
doi = {10.1186/gb-2006-7-5-r43},
pmid = {16723033},
pmcid = {PMC1779523},
sciwheel-projects = {Versicolor/Chrysoscelis Paper},
abstract = {{BACKGROUND}: Gene duplication is assumed to have played a crucial role in the evolution of vertebrate organisms. Apart from a continuous mode of duplication, two or three whole genome duplication events have been proposed during the evolution of vertebrates, one or two at the dawn of vertebrate evolution, and an additional one in the fish lineage, not shared with land vertebrates. Here, we have studied gene gain and loss in seven different vertebrate genomes, spanning an evolutionary period of about 600 million years. {RESULTS}: We show that: first, the majority of duplicated genes in extant vertebrate genomes are ancient and were created at times that coincide with proposed whole genome duplication events; second, there exist significant differences in gene retention for different functional categories of genes between fishes and land vertebrates; third, there seems to be a considerable bias in gene retention of regulatory genes towards the mode of gene duplication (whole genome duplication events compared to smaller-scale events), which is in accordance with the so-called gene balance hypothesis; and fourth, that ancient duplicates that have survived for many hundreds of millions of years can still be lost. {CONCLUSION}: Based on phylogenetic analyses, we show that both the mode of duplication and the functional class the duplicated genes belong to have been of major importance for the evolution of the vertebrates. In particular, we provide evidence that massive gene duplication (probably as a consequence of entire genome duplications) at the dawn of vertebrate evolution might have been particularly important for the evolution of complex vertebrates.}
}
@article{plaistow_2007,
title = {How to put all your eggs in one basket: empirical patterns of offspring provisioning throughout a mother's lifetime.},
author = {Plaistow, Stewart J and St Clair, James J H and Grant, Jane and Benton, Tim G},
pages = {520-529},
url = {http://dx.doi.org/10.1086/521238},
year = {2007},
month = {oct},
urldate = {2016-08-09},
journal = {The American Naturalist},
volume = {170},
number = {4},
doi = {10.1086/521238},
pmid = {17891731},
sciwheel-projects = {\emph{Dendropsophus} Research Related},
abstract = {Maternal effects arise when a mother's phenotype or the environment she experiences influences the phenotype of her progeny. Most studies of adaptive maternal effects are a "snapshot" of a mother's lifetime offspring provisioning and do not generally consider the effects of earlier siblings on those produced later. Here we show that in soil mites, offspring provisioning strategies are dynamic, changing from an emphasis on egg number in young females to egg size in older females. This pattern may be adaptive if it increases the survival of younger offspring that must compete with older, larger siblings. The dynamic shift in egg provisioning was greater in high-food environments in which females lived longer, creating increasing asymmetry in offspring competitive abilities. Females reared in isolation and in the presence of a high-density colony had identical provisioning strategies, suggesting that, unlike males in this species, females do not use pheromones to assess colony size. Our findings suggest that the adaptive significance of maternal effects may be misinterpreted when studies consider only a snapshot of a female's offspring provisioning strategy or when components of the offspring provisioning strategy are studied in isolation.}
}
@article{boonstra_2012,
title = {Population dynamics of red-backed voles (\emph{Myodes}) in North America.},
author = {Boonstra, Rudy and Krebs, Charles J},
pages = {601-620},
url = {http://dx.doi.org/10.1007/s00442-011-2120-z},
year = {2012},
month = {mar},
urldate = {2016-08-09},
journal = {Oecologia},
volume = {168},
number = {3},
doi = {10.1007/s00442-011-2120-z},
pmid = {21947547},
sciwheel-projects = {Population Ecology},
abstract = {We review the population dynamics of red-backed voles (\emph{Myodes} species) in North America, the main deciduous and coniferous forest-dwelling microtines on this continent, and compare and contrast their pattern with that of the same or similar species in Eurasia. We identify 7 long-term studies of population changes in \emph{Myodes} in North America. Using autoregressive and spectral analysis, we found that only 2 of the 7 show 3- to 5-year cycles like those found in some Eurasian populations. There was no relationship between latitude and cycling. The general lack of cyclicity is associated with two key aspects of their demography that act in tandem: first, poor overwinter survival in most years; second, chronically low densities, with irregular outbreak years. Eight factors might explain why some \emph{Myodes} populations fluctuate in cycles and others fluctuate irregularly, and we review the evidence for each factor: food supplies, nutrients, predation, interspecific competition, disease, weather, spacing behavior and interactive effects. Of these eight, only food supplies appear to be sufficient to explain the differences between cyclic and non-cyclic populations. Irregular fluctuations are the result of pulsed food supplies in the form of berry crops (M. rutilus) or tree seeds (M. gapperi) linked to weather patterns. We argue that, to understand the cause for the patterns in the respective hemispheres, we must know the mechanism(s) driving population change and this must be linked to rigorous field tests. We suggest that a large-scale, year-round feeding experiment should improve overwintering survival, increase standing densities, and flip non-cyclic \emph{Myodes} populations into cyclic dynamics that would mimic the patterns seen in the cyclic populations found in parts of Eurasia.}
}
@article{takahashi_2014,
title = {A stable niche assumption-free test of ecological divergence.},
author = {Takahashi, Mizuki K and Eastman, Jonathan M and Griffin, Duane A and Baumsteiger, Jason and Parris, Matthew J and Storfer, Andrew},
pages = {211-226},
url = {http://dx.doi.org/10.1016/j.ympev.2014.03.003},
year = {2014},
month = {jul},
urldate = {2016-08-09},
journal = {Molecular Phylogenetics and Evolution},
volume = {76},
doi = {10.1016/j.ympev.2014.03.003},
pmid = {24632489},
sciwheel-projects = {Genetics Methods},
abstract = {Understanding the impact of geological events on diversification processes is central to evolutionary ecology. The recent amalgamation between ecological niche models ({ENMs}) and phylogenetic analyses has been used to estimate historical ranges of modern lineages by projecting current ecological niches of organisms onto paleoclimatic reconstructions. A critical assumption underlying this approach is that niches are stable over time. Using \emph{Notophthalmus viridescens} (eastern newt), in which four ecologically diverged subspecies are recognized, we introduce an analytical framework free from the niche stability assumption to examine how refugial retreat and subsequent postglacial expansion have affected intraspecific ecological divergence. We found that the current subspecies designation was not congruent with the phylogenetic lineages. Thus, we examined ecological niche overlap between the refugial and modern populations, in both subspecies and lineage, by creating {ENMs} independently for modern and estimated last glacial maximum ({LGM}) newt populations, extracting bioclimate variables by randomly generated points, and conducting principal component analyses. Our analyses consistently showed that when tested as a hypothesis, rather than used as an assumption, the niches of N. viridescens lineages have been unstable since the {LGM} (both subspecies and lineages). There was greater ecological niche differentiation among the subspecies than the modern phylogenetic lineages, suggesting that the subspecies, rather than the phylogenetic lineages, is the unit of the current ecological divergence. The present study found little evidence that the {LGM} refugial retreat caused the currently observed ecological divergence and suggests that ecological divergence has occurred during postglacial expansion to the current distribution ranges. Copyright \copyright 2014 Elsevier Inc. All rights reserved.}
}
@article{bryant_2012,
title = {Inferring species trees directly from biallelic genetic markers: bypassing gene trees in a full coalescent analysis.},
author = {Bryant, David and Bouckaert, Remco and Felsenstein, Joseph and Rosenberg, Noah A and {RoyChoudhury}, Arindam},
pages = {1917-1932},
url = {http://dx.doi.org/10.1093/molbev/mss086},
year = {2012},
month = {aug},
urldate = {2016-08-09},
journal = {Molecular Biology and Evolution},
volume = {29},
number = {8},
doi = {10.1093/molbev/mss086},
pmid = {22422763},
pmcid = {PMC3408069},
sciwheel-projects = {Genetics Methods and Versicolor/Chrysoscelis Paper},
abstract = {The multispecies coalescent provides an elegant theoretical framework for estimating species trees and species demographics from genetic markers. However, practical applications of the multispecies coalescent model are limited by the need to integrate or sample over all gene trees possible for each genetic marker. Here we describe a polynomial-time algorithm that computes the likelihood of a species tree directly from the markers under a finite-sites model of mutation effectively integrating over all possible gene trees. The method applies to independent (unlinked) biallelic markers such as well-spaced single nucleotide polymorphisms, and we have implemented it in {SNAPP}, a Markov chain Monte Carlo sampler for inferring species trees, divergence dates, and population sizes. We report results from simulation experiments and from an analysis of 1997 amplified fragment length polymorphism loci in 69 individuals sampled from six species of Ourisia (New Zealand native foxglove).}
}
@article{projectogarcia_2013,
title = {Repeated elevational transitions in hemoglobin function during the evolution of Andean hummingbirds.},
author = {Projecto-Garcia, Joana and Natarajan, Chandrasekhar and Moriyama, Hideaki and Weber, Roy E and Fago, Angela and Cheviron, Zachary A and Dudley, Robert and {McGuire}, Jimmy A and Witt, Christopher C and Storz, Jay F},
pages = {20669-20674},
url = {http://dx.doi.org/10.1073/pnas.1315456110},
year = {2013},
month = {dec},
day = {17},
urldate = {2017-11-29},
journal = {Proceedings of the National Academy of Sciences of the United States of America},
volume = {110},
number = {51},
doi = {10.1073/pnas.1315456110},
pmid = {24297909},
pmcid = {PMC3870697},
sciwheel-projects = {General Evolution},
abstract = {Animals that sustain high levels of aerobic activity under hypoxic conditions (e.g., birds that fly at high altitude) face the physiological challenge of jointly optimizing blood-O2 affinity for O2 loading in the pulmonary circulation and O2 unloading in the systemic circulation. At high altitude, this challenge is especially acute for small endotherms like hummingbirds that have exceedingly high mass-specific metabolic rates. Here we report an experimental analysis of hemoglobin (Hb) function in South American hummingbirds that revealed a positive correlation between Hb-O2 affinity and native elevation. Protein engineering experiments and ancestral-state reconstructions revealed that this correlation is attributable to derived increases in Hb-O2 affinity in highland lineages, as well as derived reductions in Hb-O2 affinity in lowland lineages. Site-directed mutagenesis experiments demonstrated that repeated evolutionary transitions in biochemical phenotype are mainly attributable to repeated amino acid replacements at two epistatically interacting sites that alter the allosteric regulation of Hb-O2 affinity. These results demonstrate that repeated changes in biochemical phenotype involve parallelism at the molecular level, and that mutations with indirect, second-order effects on Hb allostery play key roles in biochemical adaptation.}
}
@article{wiens_2006,
title = {Evolutionary and ecological causes of the latitudinal diversity gradient in hylid frogs: treefrog trees unearth the roots of high tropical diversity.},
author = {Wiens, John J and Graham, Catherine H and Moen, Daniel S and Smith, Sarah A and Reeder, Tod W},
pages = {579-596},
url = {http://dx.doi.org/10.1086/507882},
year = {2006},
month = {nov},
urldate = {2020-09-25},
journal = {The American Naturalist},
volume = {168},
number = {5},
issn = {1537-5323},
doi = {10.1086/507882},
pmid = {17080358},
sciwheel-projects = {Biogeography},
abstract = {Why are there more species in the tropics than in temperate regions? In recent years, this long-standing question has been addressed primarily by seeking environmental correlates of diversity. But to understand the ultimate causes of diversity patterns, we must also examine the evolutionary and biogeographic processes that directly change species numbers (i.e., speciation, extinction, and dispersal). With this perspective, we dissect the latitudinal diversity gradient in hylid frogs. We reconstruct a phylogeny for 124 hylid species, estimate divergence times and diversification rates for major clades, reconstruct biogeographic changes, and use ecological niche modeling to identify climatic variables that potentially limit dispersal. We find that hylids originated in tropical South America and spread to temperate regions only recently (leaving limited time for speciation). There is a strong relationship between the species richness of each region and when that region was colonized but not between the latitudinal positions of clades and their rates of diversification. Temperature seasonality seemingly limits dispersal of many tropical clades into temperate regions and shows significant phylogenetic conservatism. Overall, our study illustrates how two general principles (niche conservatism and the time-for-speciation effect) may help explain the latitudinal diversity gradient as well as many other diversity patterns across taxa and regions.}
}
@article{leichty_2012,
title = {Relaxed genetic constraint is ancestral to the evolution of phenotypic plasticity.},
author = {Leichty, Aaron R and Pfennig, David W and Jones, Corbin D and Pfennig, Karin S},
pages = {16-30},
url = {http://dx.doi.org/10.1093/icb/ics049},
year = {2012},
month = {jul},
urldate = {2016-08-09},
journal = {Integrative and Comparative Biology},
volume = {52},
number = {1},
doi = {10.1093/icb/ics049},
pmid = {22526866},
pmcid = {PMC3381942},
sciwheel-projects = {General {CD} and Speciation},
abstract = {Phenotypic plasticity--the capacity of a single genotype to produce different phenotypes in response to varying environmental conditions--is widespread. Yet, whether, and how, plasticity impacts evolutionary diversification is unclear. According to a widely discussed hypothesis, plasticity promotes rapid evolution because genes expressed differentially across different environments (i.e., genes with "biased" expression) experience relaxed genetic constraint and thereby accumulate variation faster than do genes with unbiased expression. Indeed, empirical studies confirm that biased genes evolve faster than unbiased genes in the same genome. An alternative hypothesis holds, however, that the relaxed constraint and faster evolutionary rates of biased genes may be a precondition for, rather than a consequence of, plasticity's evolution. Here, we evaluated these alternative hypotheses by characterizing evolutionary rates of biased and unbiased genes in two species of frogs that exhibit a striking form of phenotypic plasticity. We also characterized orthologs of these genes in four species of frogs that had diverged from the two plastic species before the plasticity evolved. We found that the faster evolutionary rates of biased genes predated the evolution of the plasticity. Furthermore, biased genes showed greater expression variance than did unbiased genes, suggesting that they may be more dispensable. Phenotypic plasticity may therefore evolve when dispensable genes are co-opted for novel function in environmentally induced phenotypes. Thus, relaxed genetic constraint may be a cause--not a consequence--of the evolution of phenotypic plasticity, and thereby contribute to the evolution of novel traits.}
}
@article{richterboix_2011,
title = {Evolution and plasticity of anuran larval development in response to desiccation. A comparative analysis.},
author = {Richter-Boix, Alex and Tejedo, Miguel and Rezende, Enrico L},
pages = {15-25},
url = {http://dx.doi.org/10.1002/ece3.2},
year = {2011},
month = {sep},
urldate = {2016-08-09},
journal = {Ecology and evolution},
volume = {1},
number = {1},
doi = {10.1002/ece3.2},
pmid = {22393479},
pmcid = {PMC3287374},
sciwheel-projects = {Senior Thesis},
abstract = {Anurans breed in a variety of aquatic habitats with contrasting levels of desiccation risk, which may result in selection for faster development during larval stages. Previous studies suggest that species in ephemeral ponds reduce their developmental times to minimize desiccation risks, although it is not clear how variation in desiccation risk affects developmental strategies in different species. Employing a comparative phylogenetic approach including data from published and unpublished studies encompassing 62 observations across 30 species, we tested if species breeding in ephemeral ponds (High risk) develop faster than those from permanent ponds (Low risk) and/or show increased developmental plasticity in response to drying conditions. Our analyses support shorter developmental times in High risk, primarily by decreasing body mass at metamorphosis. Plasticity in developmental times was small and did not differ between groups. However, accelerated development in High risk species generally resulted in reduced sizes at metamorphosis, while some Low risk species were able compensate this effect by increasing mean growth rates. Taken together, our results suggest that plastic responses in species breeding in ephemeral ponds are constrained by a general trade-off between development and growth rates.}
}
@article{ingram_2013,
title = {{SURFACE}: detecting convergent evolution from comparative data by fitting Ornstein-Uhlenbeck models with stepwise Akaike Information Criterion},
author = {Ingram, Travis and Mahler, D.Luke},
pages = {416-425},
url = {http://doi.wiley.com/10.1111/2041-{210X}.12034},
year = {2013},
month = {may},
urldate = {2017-10-18},
journal = {Methods in ecology and evolution / British Ecological Society},
volume = {4},
number = {5},
issn = {2041210X},
doi = {10.1111/2041-{210X}.12034},
sciwheel-projects = {Genetics Methods and {GTF} Biogeography Paper}
}
@article{westeberhard_2005,
title = {Developmental plasticity and the origin of species differences.},
author = {West-Eberhard, Mary Jane},
pages = {6543-6549},
url = {http://dx.doi.org/10.1073/pnas.0501844102},
year = {2005},
month = {may},
day = {3},
urldate = {2016-12-02},
journal = {Proceedings of the National Academy of Sciences of the United States of America},
volume = {102 Suppl 1},
doi = {10.1073/pnas.0501844102},
pmid = {15851679},
pmcid = {PMC1131862},
sciwheel-projects = {plasticity},
abstract = {Speciation is the origin of reproductive isolation and divergence between populations, according to the "biological species concept" of Mayr. Studies of reproductive isolation have dominated research on speciation, leaving the origin of species differences relatively poorly understood. Here, I argue that the origin of species differences, and of novel phenotypes in general, involves the reorganization of ancestral phenotypes (developmental recombination) followed by the genetic accommodation of change. Because selection acts on phenotypes, not directly on genotypes or genes, novel traits can originate by environmental induction as well as mutation, then undergo selection and genetic accommodation fueled by standing genetic variation or by subsequent mutation and genetic recombination. Insofar as phenotypic novelties arise from adaptive developmental plasticity, they are not "random" variants, because their initial form reflects adaptive responses with an evolutionary history, even though they are initiated by mutations or novel environmental factors that are random with respect to (future) adaptation. Change in trait frequency involves genetic accommodation of the threshold or liability for expression of a novel trait, a process that follows rather than directs phenotypic change. Contrary to common belief, environmentally initiated novelties may have greater evolutionary potential than mutationally induced ones. Thus, genes are probably more often followers than leaders in evolutionary change. Species differences can originate before reproductive isolation and contribute to the process of speciation itself. Therefore, the genetics of speciation can profit from studies of changes in gene expression as well as changes in gene frequency and genetic isolation.}
}
@article{medvedev_2010,
title = {Detecting copy number variation with mated short reads.},
author = {Medvedev, Paul and Fiume, Marc and Dzamba, Misko and Smith, Tim and Brudno, Michael},
pages = {1613-1622},
url = {http://dx.doi.org/10.1101/gr.106344.110},
year = {2010},
month = {nov},
urldate = {2019-02-01},
journal = {Genome Research},
volume = {20},
number = {11},
doi = {10.1101/gr.106344.110},
pmid = {20805290},
pmcid = {PMC2963824},
sciwheel-projects = {Venom Evolution and Gene Duplication},
abstract = {The development of high-throughput sequencing ({HTS}) technologies has opened the door to novel methods for detecting copy number variants ({CNVs}) in the human genome. While in the past {CNVs} have been detected based on array {CGH} data, recent studies have shown that depth-of-coverage information from {HTS} technologies can also be used for the reliable identification of large copy-variable regions. Such methods, however, are hindered by sequencing biases that lead certain regions of the genome to be over- or undersampled, lowering their resolution and ability to accurately identify the exact breakpoints of the variants. In this work, we develop a method for {CNV} detection that supplements the depth-of-coverage with paired-end mapping information, where mate pairs mapping discordantly to the reference serve to indicate the presence of variation. Our algorithm, called {CNVer}, combines this information within a unified computational framework called the donor graph, allowing us to better mitigate the sequencing biases that cause uneven local coverage and accurately predict {CNVs}. We use {CNVer} to detect 4879 {CNVs} in the recently described genome of a Yoruban individual. Most of the calls (77\%) coincide with previously known variants within the Database of Genomic Variants, while 81\% of deletion copy number variants previously known for this individual coincide with one of our loss calls. Furthermore, we demonstrate that {CNVer} can reconstruct the absolute copy counts of segments of the donor genome and evaluate the feasibility of using {CNVer} with low coverage datasets.}
}
@article{rajkumar_2015,
title = {Experimental validation of methods for differential gene expression analysis and sample pooling in {RNA}-seq.},
author = {Rajkumar, Anto P and Qvist, Per and Lazarus, Ross and Lescai, Francesco and Ju, Jia and Nyegaard, Mette and Mors, Ole and B\orglum, Anders D and Li, Qibin and Christensen, Jane H},
pages = {548},
url = {http://dx.doi.org/10.1186/s12864-015-1767-y},
year = {2015},
month = {jul},
day = {25},
urldate = {2016-04-29},
journal = {{BMC} Genomics},
volume = {16},
doi = {10.1186/s12864-015-1767-y},
pmid = {26208977},
pmcid = {PMC4515013},
sciwheel-projects = {{RNA}-seq and Transcriptomics},
abstract = {{BACKGROUND}: Massively parallel {cDNA} sequencing ({RNA}-seq) experiments are gradually superseding microarrays in quantitative gene expression profiling. However, many biologists are uncertain about the choice of differentially expressed gene ({DEG}) analysis methods and the validity of cost-saving sample pooling strategies for their {RNA}-seq experiments. Hence, we performed experimental validation of {DEGs} identified by Cuffdiff2, {edgeR}, {DESeq2} and Two-stage Poisson Model ({TSPM}) in a {RNA}-seq experiment involving mice amygdalae micro-punches, using high-throughput {qPCR} on independent biological replicate samples. Moreover, we sequenced {RNA}-pools and compared their results with sequencing corresponding individual {RNA} samples. {RESULTS}: False-positivity rate of Cuffdiff2 and false-negativity rates of {DESeq2} and {TSPM} were high. Among the four investigated {DEG} analysis methods, sensitivity and specificity of {edgeR} was relatively high. We documented the pooling bias and that the {DEGs} identified in pooled samples suffered low positive predictive values. {CONCLUSIONS}: Our results highlighted the need for combined use of more sensitive {DEG} analysis methods and high-throughput validation of identified {DEGs} in future {RNA}-seq experiments. They indicated limited utility of sample pooling strategies for {RNA}-seq in similar setups and supported increasing the number of biological replicate samples.}
}
@article{harter_2004,
title = {Origin of extant domesticated sunflowers in eastern North America.},
author = {Harter, Abigail V and Gardner, Keith A and Falush, Daniel and Lentz, David L and Bye, Robert A and Rieseberg, Loren H},
pages = {201-205},
url = {http://dx.doi.org/10.1038/nature02710},
year = {2004},
month = {jul},
day = {8},
urldate = {2016-11-17},
journal = {Nature},
volume = {430},
number = {6996},
doi = {10.1038/nature02710},
pmid = {15241413},
sciwheel-projects = {Polyploid Analysis},
abstract = {Eastern North America is one of at least six regions of the world where agriculture is thought to have arisen wholly independently. The primary evidence for this hypothesis derives from morphological changes in the archaeobotanical record of three important crops--squash, goosefoot and sunflower--as well as an extinct minor cultigen, sumpweed. However, the geographical origins of two of the three primary domesticates--squash and goosefoot--are now debated, and until recently sunflower (Helianthus annuus L.) has been considered the only undisputed eastern North American domesticate. The discovery of 4,000-year-old domesticated sunflower remains from San Andrés, Tabasco, implies an earlier and possibly independent origin of domestication in Mexico and has stimulated a re-examination of the geographical origin of domesticated sunflower. Here we describe the genetic relationships and pattern of genetic drift between extant domesticated strains and wild populations collected from throughout the {USA} and Mexico. We show that extant domesticates arose in eastern North America, with a substantial genetic bottleneck occurring during domestication.}
}
@article{kinnison_2007,
title = {Eco-evolutionary conservation biology: contemporary evolution and the dynamics of persistence},
author = {Kinnison, {MICHAEL} T. and Hairston, {NELSON} G.},
pages = {444-454},
url = {http://doi.wiley.com/10.1111/j.1365-2435.2007.01278.x},
year = {2007},
month = {jun},
urldate = {2016-08-09},
journal = {Functional ecology},
volume = {21},
number = {3},
issn = {0269-8463},
doi = {10.1111/j.1365-2435.2007.01278.x},
sciwheel-projects = {Metapop and Evo-Eco Term Paper}
}
@article{morgan_2005,
title = {The effect of migration on local adaptation in a coevolving host-parasite system.},
author = {Morgan, Andrew D and Gandon, Sylvain and Buckling, Angus},
pages = {253-256},
url = {http://dx.doi.org/10.1038/nature03913},
year = {2005},
month = {sep},
day = {8},
urldate = {2016-08-09},
journal = {Nature},
volume = {437},
number = {7056},
issn = {1476-4687},
doi = {10.1038/nature03913},
pmid = {16148933},
sciwheel-projects = {Metapop and Evo-Eco Term Paper},
abstract = {Antagonistic coevolution between hosts and parasites in spatially structured populations can result in local adaptation of parasites; that is, the greater infectivity of local parasites than foreign parasites on local hosts. Such parasite specialization on local hosts has implications for human health and agriculture. By contrast with classic single-species population-genetic models, theory indicates that parasite migration between subpopulations might increase parasite local adaptation, as long as migration does not completely homogenize populations. To test this hypothesis we developed a system-specific mathematical model and then coevolved replicate populations of the bacterium Pseudomonas fluorescens and a parasitic bacteriophage with parasite only, with host only or with no migration. Here we show that patterns of local adaptation have considerable temporal and spatial variation and that, in the absence of migration, parasites tend to be locally maladapted. However, in accord with our model, parasite migration results in parasite local adaptation, but host migration alone has no significant effect.}
}
@article{price_1972,
title = {Extension of covariance selection mathematics.},
author = {Price, G R},
pages = {485-490},
url = {http://dx.doi.org/10.1111/j.1469-1809.1957.tb01874.x},
year = {1972},
month = {apr},
urldate = {2016-10-18},
journal = {Annals of Human Genetics},
volume = {35},
number = {4},
doi = {10.1111/j.1469-1809.1957.tb01874.x},
pmid = {5073694},
sciwheel-projects = {Price Equation}
}
@article{mousseau_1998,
title = {The adaptive significance of maternal effects.},
author = {Mousseau, T A and Fox, C W},
pages = {403-407},
url = {http://dx.doi.org/10.1016/s0169-5347(98)01472-4},
year = {1998},
month = {oct},
day = {1},
urldate = {2016-08-09},
journal = {Trends in Ecology \& Evolution},
volume = {13},
number = {10},
doi = {10.1016/s0169-5347(98)01472-4},
pmid = {21238360},
sciwheel-projects = {Senior Thesis},
abstract = {Recently, the adaptive significance of maternal effects has been increasingly recognized. No longer are maternal effects relegated as simple `troublesome sources of environmental resemblance' that confound our ability to estimate accurately the genetic basis of traits of interest. Rather, it has become evident that many maternal effects have been shaped by the action of natural selection to act as a mechanism for adaptive phenotypic response to environmental heterogeneity. Consequently, maternal experience is translated into variation in offspring fitness.}
}
@article{pritchard_2000,
title = {Inference of population structure using multilocus genotype data.},
author = {Pritchard, J K and Stephens, M and Donnelly, P},
pages = {945-959},
url = {https://www.ncbi.nlm.nih.gov/pubmed/10835412},
year = {2000},
month = {jun},
urldate = {2016-08-16},
journal = {Genetics},
volume = {155},
number = {2},
pmid = {10835412},
pmcid = {PMC1461096},
sciwheel-projects = {Versicolor/Chrysoscelis Paper},
abstract = {We describe a model-based clustering method for using multilocus genotype data to infer population structure and assign individuals to populations. We assume a model in which there are K populations (where K may be unknown), each of which is characterized by a set of allele frequencies at each locus. Individuals in the sample are assigned (probabilistically) to populations, or jointly to two or more populations if their genotypes indicate that they are admixed. Our model does not assume a particular mutation process, and it can be applied to most of the commonly used genetic markers, provided that they are not closely linked. Applications of our method include demonstrating the presence of population structure, assigning individuals to populations, studying hybrid zones, and identifying migrants and admixed individuals. We show that the method can produce highly accurate assignments using modest numbers of loci-e.g. , seven microsatellite loci in an example using genotype data from an endangered bird species. The software used for this article is available from http://www.stats.ox.ac.uk/ approximately pritch/home. html.}
}
@article{sebat_2004,
title = {Large-scale copy number polymorphism in the human genome.},
author = {Sebat, Jonathan and Lakshmi, B and Troge, Jennifer and Alexander, Joan and Young, Janet and Lundin, Pär and M\aanér, Susanne and Massa, Hillary and Walker, Megan and Chi, Maoyen and Navin, Nicholas and Lucito, Robert and Healy, John and Hicks, James and Ye, Kenny and Reiner, Andrew and Gilliam, T Conrad and Trask, Barbara and Patterson, Nick and Zetterberg, Anders and Wigler, Michael},
pages = {525-528},
url = {http://dx.doi.org/10.1126/science.1098918},
year = {2004},
month = {jul},
day = {23},
urldate = {2017-12-03},
journal = {Science},
volume = {305},
number = {5683},
issn = {1095-9203},
doi = {10.1126/science.1098918},
pmid = {15273396},
sciwheel-projects = {Gene Duplication and Assosciated},
abstract = {The extent to which large duplications and deletions contribute to human genetic variation and diversity is unknown. Here, we show that large-scale copy number polymorphisms ({CNPs}) (about 100 kilobases and greater) contribute substantially to genomic variation between normal humans. Representational oligonucleotide microarray analysis of 20 individuals revealed a total of 221 copy number differences representing 76 unique {CNPs}. On average, individuals differed by 11 {CNPs}, and the average length of a {CNP} interval was 465 kilobases. We observed copy number variation of 70 different genes within {CNP} intervals, including genes involved in neurological function, regulation of cell growth, regulation of metabolism, and several genes known to be associated with disease.}
}
@article{barton_1985,
title = {Analysis of Hybrid Zones},
author = {Barton, N H and Hewitt, G M},
pages = {113-148},
url = {http://www.annualreviews.org/doi/abs/10.1146/annurev.es.16.110185.000553},
year = {1985},
month = {nov},
urldate = {2016-08-09},
journal = {Annual review of ecology and systematics},
volume = {16},
number = {1},
issn = {0066-4162},
doi = {10.1146/annurev.es.16.110185.000553},
sciwheel-projects = {New Stuff and Theory/Modeling}
}
@article{derryberry_2014,
title = {{HZAR}: hybrid zone analysis using an R software package.},
author = {Derryberry, Elizabeth P and Derryberry, Graham E and Maley, James M and Brumfield, Robb T},
pages = {652-663},
url = {http://dx.doi.org/10.1111/1755-0998.12209},
year = {2014},
month = {may},
urldate = {2018-10-24},
journal = {Molecular ecology resources},
volume = {14},
number = {3},
doi = {10.1111/1755-0998.12209},
pmid = {24373504},
sciwheel-projects = {Genetics Methods},
abstract = {We present a new software package ({HZAR}) that provides functions for fitting molecular genetic and morphological data from hybrid zones to classic equilibrium cline models using the Metropolis-Hastings Markov chain Monte Carlo ({MCMC}) algorithm. The software applies likelihood functions appropriate for different types of data, including diploid and haploid genetic markers and quantitative morphological traits. The modular design allows flexibility in fitting cline models of varying complexity. To facilitate hypothesis testing, an autofit function is included that allows automated model selection from a set of nested cline models. Cline parameter values, such as cline centre and cline width, are estimated and may be compared statistically across clines. The package is written in the R language and is available through the Comprehensive R Archive Network ({CRAN}; http://cran.r-project.org/). Here, we describe {HZAR} and demonstrate its use with a sample data set from a well-studied hybrid zone in western Panama between white-collared (Manacus candei) and golden-collared manakins (M. vitellinus). Comparisons of our results with previously published results for this hybrid zone validate the hzar software. We extend analysis of this hybrid zone by fitting additional models to molecular data where appropriate. \copyright 2013 John Wiley \& Sons Ltd.}
}
@article{dufresnes_2015,
title = {Timeframe of speciation inferred from secondary contact zones in the European tree frog radiation (\emph{Hyla} \emph{arborea} group).},
author = {Dufresnes, Christophe and Brelsford, Alan and Crnobrnja-Isailović, Jelka and Tzankov, Nikolay and Lymberakis, Petros and Perrin, Nicolas},
pages = {155},
url = {http://dx.doi.org/10.1186/s12862-015-0385-2},
year = {2015},
month = {aug},
day = {8},
urldate = {2018-07-03},
journal = {{BMC} Evolutionary Biology},
volume = {15},
doi = {10.1186/s12862-015-0385-2},
pmid = {26253600},
pmcid = {PMC4528686},
sciwheel-projects = {Polyploid Hybridization detection project},
abstract = {{BACKGROUND}: Hybridization between incipient species is expected to become progressively limited as their genetic divergence increases and reproductive isolation proceeds. Amphibian radiations and their secondary contact zones are useful models to infer the timeframes of speciation, but empirical data from natural systems remains extremely scarce. Here we follow this approach in the European radiation of tree frogs (\emph{Hyla} \emph{arborea} group). We investigated a natural hybrid zone between two lineages (\emph{Hyla} \emph{arborea} and \emph{Hyla} orientalis) of Mio-Pliocene divergence (\~5 My) for comparison with other hybrid systems from this group. {RESULTS}: We found concordant geographic distributions of nuclear and mitochondrial gene pools, and replicated narrow transitions (\~30 km) across two independent transects, indicating an advanced state of reproductive isolation and potential local barriers to dispersal. This result parallels the situation between H. \emph{arborea} and H. intermedia, which share the same amount of divergence with H. orientalis. In contrast, younger lineages show much stronger admixture at secondary contacts. {CONCLUSIONS}: Our findings corroborate the negative relationship between hybridizability and divergence time in European tree frogs, where 5 My are necessary to achieve almost complete reproductive isolation. Speciation seems to progress homogeneously in this radiation, and might thus be driven by gradual genome-wide changes rather than single speciation genes. However, the timescale differs greatly from that of other well-studied amphibians. General assumptions on the time necessary for speciation based on evidence from unrelated taxa may thus be unreliable. In contrast, comparative hybrid zone analyses within single radiations such as our case study are useful to appreciate the advance of speciation in space and time.}
}
@article{earl_2012,
title = {{STRUCTURE} {HARVESTER}: a website and program for visualizing {STRUCTURE} output and implementing the Evanno method},
author = {Earl, Dent A. and {vonHoldt}, Bridgett M.},
pages = {359-361},
url = {http://link.springer.com/10.1007/s12686-011-9548-7},
year = {2012},
month = {jun},
urldate = {2019-08-16},
journal = {Conservation genetics resources},
volume = {4},
number = {2},
issn = {1877-7252},
doi = {10.1007/s12686-011-9548-7},
sciwheel-projects = {{PopGen} and Versicolor/Chrysoscelis Paper}
}
@article{falush_2003,
title = {Inference of population structure using multilocus genotype data: linked loci and correlated allele frequencies.},
author = {Falush, Daniel and Stephens, Matthew and Pritchard, Jonathan K},
pages = {1567-1587},
url = {https://www.ncbi.nlm.nih.gov/pubmed/12930761},
year = {2003},
month = {aug},
urldate = {2016-08-16},
journal = {Genetics},
volume = {164},
number = {4},
issn = {0016-6731},
pmid = {12930761},
pmcid = {PMC1462648},
sciwheel-projects = {Versicolor/Chrysoscelis Paper},
abstract = {We describe extensions to the method of Pritchard et al. for inferring population structure from multilocus genotype data. Most importantly, we develop methods that allow for linkage between loci. The new model accounts for the correlations between linked loci that arise in admixed populations ("admixture linkage disequilibium"). This modification has several advantages, allowing (1) detection of admixture events farther back into the past, (2) inference of the population of origin of chromosomal regions, and (3) more accurate estimates of statistical uncertainty when linked loci are used. It is also of potential use for admixture mapping. In addition, we describe a new prior model for the allele frequencies within each population, which allows identification of subtle population subdivisions that were not detectable using the existing method. We present results applying the new methods to study admixture in African-Americans, recombination in Helicobacter pylori, and drift in populations of \emph{Drosophila} \emph{melanogaster}. The methods are implemented in a program, structure, version 2.0, which is available at http://pritch.bsd.uchicago.edu.}
}
@article{ghalambor_2007,
title = {Adaptive versus non-adaptive phenotypic plasticity and the potential for contemporary adaptation in new environments},
author = {Ghalambor, C. K. and {McKAY}, J. K. and Carroll, S. P. and Reznick, D. N.},
pages = {394-407},
url = {http://doi.wiley.com/10.1111/j.1365-2435.2007.01283.x},
year = {2007},
month = {jun},
urldate = {2016-12-05},
journal = {Functional ecology},
volume = {21},
number = {3},
issn = {0269-8463},
doi = {10.1111/j.1365-2435.2007.01283.x},
sciwheel-projects = {plasticity}
}
@article{hewitt_2004,
title = {Genetic consequences of climatic oscillations in the Quaternary.},
author = {Hewitt, G M},
pages = {183-95; discussion 195},
url = {http://dx.doi.org/10.1098/rstb.2003.1388},
year = {2004},
month = {feb},
day = {29},
urldate = {2019-11-20},
journal = {Philosophical Transactions of the Royal Society of London. Series B, Biological Sciences},
volume = {359},
number = {1442},
doi = {10.1098/rstb.2003.1388},
pmid = {15101575},
pmcid = {PMC1693318},
sciwheel-projects = {Glaciation Cycles},
abstract = {An appreciation of the scale and frequency of climatic oscillations in the past few million years is modifying our views on how evolution proceeds. Such major events caused extinction and repeated changes in the ranges of those taxa that survived. Their spatial effects depend on latitude and topography, with extensive extinction and recolonization in higher latitudes and altitudinal shifts and complex refugia nearer the tropics. The associated population dynamics varied with life history and geography, and the present genetic constitution of the populations and species carry attenuated signals of these past dynamics. Phylogeographic studies with {DNA} have burgeoned recently and studies are reviewed from the arctic, temperate and tropical regions, seeking commonalities of cause in the resulting genetic patterns. Arctic species show distinct shallow genetic clades with common geographical boundaries. Thus Beringia is distinct phylogeographically, but its role as a refugial source is complex. Arctic taxa do not show the common genetic pattern of southern richness and northern purity in north-temperate species. Temperate refugial regions in Europe and North America show relatively deep {DNA} divergence for many taxa, indicating their presence over several Ice Ages, and suggesting a mode of speciation by repeated allopatry. {DNA} evidence indicates temperate species in Europe had different patterns of postglacial colonization across the same area and different ones in previous oscillations, whereas the northwest region of North America was colonized from the north, east and south. Tropical montane regions contain deeply diverged lineages, often in a relatively small geographical area, suggesting their survival there from the Pliocene. Our poor understanding of refugial biodiversity would benefit from further combined fossil and genetic studies.}
}
@article{hewitt_1988,
title = {Hybrid zones-natural laboratories for evolutionary studies.},
author = {Hewitt, G M},
pages = {158-167},
url = {http://dx.doi.org/10.1016/0169-5347(88)90033-X},
year = {1988},
month = {jul},
urldate = {2018-10-31},
journal = {Trends in Ecology \& Evolution},
volume = {3},
number = {7},
doi = {10.1016/0169-5347(88)90033-X},
pmid = {21227192},
sciwheel-projects = {Glaciation Cycles and Theory/Modeling},
abstract = {Hybrid zones are currently of interest because they offer experimental material for studies of the characters and processes involved in divergence and speciation. Parapatric subspecies and races may differ for a whole range of genes and characters, from short {DNA} sequences through enzymes and chromosomes to morphology and behaviour. An understanding of the origins, evolution, dynamics and fates of these hybrid zone patchworks requires information from a multitude of lines of enwuiry, including taxonomy, genetics, molecular biology, ethology, ecology, biogeography and palaeoclimatology. Copyright \copyright 1988. Published by Elsevier Ltd.}
}
@article{doyle_2008,
title = {Evolutionary genetics of genome merger and doubling in plants.},
author = {Doyle, Jeff J and Flagel, Lex E and Paterson, Andrew H and Rapp, Ryan A and Soltis, Douglas E and Soltis, Pamela S and Wendel, Jonathan F},
pages = {443-461},
url = {http://dx.doi.org/10.1146/annurev.genet.42.110807.091524},
year = {2008},
urldate = {2018-03-16},
journal = {Annual Review of Genetics},
volume = {42},
doi = {10.1146/annurev.genet.42.110807.091524},
pmid = {18983261},
abstract = {Polyploidy is a common mode of evolution in flowering plants. The profound effects of polyploidy on gene expression appear to be caused more by hybridity than by genome doubling. Epigenetic mechanisms underlying genome-wide changes in expression are as yet poorly understood; only methylation has received much study, and its importance varies among polyploids. Genetic diploidization begins with the earliest responses to genome merger and doubling; less is known about chromosomal diploidization. Polyploidy duplicates every gene in the genome, providing the raw material for divergence or partitioning of function in homoeologous copies. Preferential retention or loss of genes occurs in a wide range of taxa, suggesting that there is an underlying set of principles governing the fates of duplicated genes. Further studies are required for general patterns to be elucidated, involving different plant families, kinds of polyploidy, and polyploids of different ages.}
}
@article{freeling_2009,
title = {Bias in plant gene content following different sorts of duplication: tandem, whole-genome, segmental, or by transposition.},
author = {Freeling, Michael},
pages = {433-453},
url = {http://dx.doi.org/10.1146/annurev.arplant.043008.092122},
year = {2009},
urldate = {2017-11-15},
journal = {Annual review of plant biology},
volume = {60},
doi = {10.1146/annurev.arplant.043008.092122},
pmid = {19575588},
sciwheel-projects = {Gene Duplication and Assosciated},
abstract = {Each mode of gene duplication (tandem, tetraploid, segmental, transpositional) retains genes in a biased manner. A reciprocal relationship exists between plant genes retained postpaleotetraploidy versus genes retained after an ancient tandem duplication. Among the models (C, neofunctionalization, balanced gene drive) and ideas that might explain this relationship, only balanced gene drive predicts reciprocity. The gene balance hypothesis explains that more "connected" genes--by protein-protein interactions in a heteromer, for example--are less likely to be retained as a tandem or transposed duplicate and are more likely to be retained postpaleotetraploidy; otherwise, selectively negative dosage effects are created. Biased duplicate retention is an instant and neutral by-product, a spandrel, of purifying selection. Balanced gene drive expanded plant gene families, including those encoding proteasomal proteins, protein kinases, motors, and transcription factors, with each paleotetraploidy, which could explain trends involving complexity. Balanced gene drive is a saltation mechanism in the mutationist tradition.}
}
@article{klambauer_2012,
title = {cn.{MOPS}: mixture of Poissons for discovering copy number variations in next-generation sequencing data with a low false discovery rate.},
author = {Klambauer, Günter and Schwarzbauer, Karin and Mayr, Andreas and Clevert, Djork-Arné and Mitterecker, Andreas and Bodenhofer, Ulrich and Hochreiter, Sepp},
pages = {e69},
url = {http://dx.doi.org/10.1093/nar/gks003},
year = {2012},
month = {may},
urldate = {2018-10-19},
journal = {Nucleic Acids Research},
volume = {40},
number = {9},
doi = {10.1093/nar/gks003},
pmid = {22302147},
pmcid = {PMC3351174},
sciwheel-projects = {Gene Duplication and Assosciated},
abstract = {Quantitative analyses of next-generation sequencing ({NGS}) data, such as the detection of copy number variations ({CNVs}), remain challenging. Current methods detect {CNVs} as changes in the depth of coverage along chromosomes. Technological or genomic variations in the depth of coverage thus lead to a high false discovery rate ({FDR}), even upon correction for {GC} content. In the context of association studies between {CNVs} and disease, a high {FDR} means many false {CNVs}, thereby decreasing the discovery power of the study after correction for multiple testing. We propose 'Copy Number estimation by a Mixture Of {PoissonS}' (cn.{MOPS}), a data processing pipeline for {CNV} detection in {NGS} data. In contrast to previous approaches, cn.{MOPS} incorporates modeling of depths of coverage across samples at each genomic position. Therefore, cn.{MOPS} is not affected by read count variations along chromosomes. Using a Bayesian approach, cn.{MOPS} decomposes variations in the depth of coverage across samples into integer copy numbers and noise by means of its mixture components and Poisson distributions, respectively. The noise estimate allows for reducing the {FDR} by filtering out detections having high noise that are likely to be false detections. We compared cn.{MOPS} with the five most popular methods for {CNV} detection in {NGS} data using four benchmark datasets: (i) simulated data, (ii) {NGS} data from a male {HapMap} individual with implanted {CNVs} from the X chromosome, (iii) data from {HapMap} individuals with known {CNVs}, (iv) high coverage data from the 1000 Genomes Project. cn.{MOPS} outperformed its five competitors in terms of precision (1-{FDR}) and recall for both gains and losses in all benchmark data sets. The software cn.{MOPS} is publicly available as an R package at http://www.bioinf.jku.at/software/cnmops/ and at Bioconductor.}
}
@article{pfennig_2007,
title = {Facultative mate choice drives adaptive hybridization.},
author = {Pfennig, Karin S},
pages = {965-967},
url = {http://dx.doi.org/10.1126/science.1146035},
year = {2007},
month = {nov},
day = {9},
urldate = {2016-08-09},
journal = {Science},
volume = {318},
number = {5852},
issn = {1095-9203},
doi = {10.1126/science.1146035},
pmid = {17991861},
sciwheel-projects = {New Stuff},
abstract = {Mating with another species (hybridization) is often maladaptive. Consequently, females typically avoid heterospecifics as mates. Contrary to these expectations, female spadefoot toads were more likely to choose heterospecific males when exposed to environmental conditions that favor hybridization. Indeed, those females with phenotypic characteristics for which hybridization is most favorable were most likely to switch from choosing conspecifics to heterospecifics. Moreover, environmentally dependent mate choice has evolved only in populations and species that risk engaging in, and can potentially benefit from, hybridization. Thus, when the benefits of mate choice vary, females may radically alter their mate selection in response to their own phenotype and their environment, even to the point of choosing males of other species.}
}
@article{bomblies_2007,
title = {Hybrid necrosis: autoimmunity as a potential gene-flow barrier in plant species.},
author = {Bomblies, Kirsten and Weigel, Detlef},
pages = {382-393},
url = {http://dx.doi.org/10.1038/nrg2082},
year = {2007},
month = {may},
urldate = {2017-11-27},
journal = {Nature Reviews. Genetics},
volume = {8},
number = {5},
doi = {10.1038/nrg2082},
pmid = {17404584},
sciwheel-projects = {General {CD} and Speciation},
abstract = {Ecological factors, hybrid sterility and differences in ploidy levels are well known for contributing to gene-flow barriers in plants. Another common postzygotic incompatibility, hybrid necrosis, has received comparatively little attention in the evolutionary genetics literature. Hybrid necrosis is associated with a suite of phenotypic characteristics that are similar to those elicited in response to various environmental stresses, including pathogen attack. The genetic architecture is generally simple, and complies with the Bateson-Dobzhansky-Muller model for hybrid incompatibility between species. We survey the extensive literature on this topic and present the hypothesis that hybrid necrosis can result from autoimmunity, perhaps as a pleiotropic effect of evolution of genes that are involved in pathogen response.}
}
@article{nosil_2011,
title = {The genes underlying the process of speciation.},
author = {Nosil, Patrik and Schluter, Dolph},
pages = {160-167},
url = {http://dx.doi.org/10.1016/j.tree.2011.01.001},
year = {2011},
month = {apr},
urldate = {2016-08-09},
journal = {Trends in Ecology \& Evolution},
volume = {26},
number = {4},
doi = {10.1016/j.tree.2011.01.001},
pmid = {21310503},
sciwheel-projects = {\emph{Dendropsophus} Research Related},
abstract = {The long-standing goal of finding genes causing reproductive isolation is being achieved. To better link the genetics with the process of speciation, we propose that 'speciation gene' be defined as any gene contributing to the evolution of reproductive isolation. Characterizing a speciation gene involves establishing that the gene affects a component of reproductive isolation; demonstrating that divergence at the locus occurred before completion of speciation; and quantifying the effect size of the gene (i.e. the increase in total reproductive isolation caused by its divergence). Review of a sample of candidate speciation genes found that few meet these criteria. Improved characterization of speciation genes will clarify how numerous they are, their properties and how they affect genome-wide patterns of divergence.}
}
@article{bomblies_2007a,
title = {Autoimmune response as a mechanism for a Dobzhansky-Muller-type incompatibility syndrome in plants.},
author = {Bomblies, Kirsten and Lempe, Janne and Epple, Petra and Warthmann, Norman and Lanz, Christa and Dangl, Jeffery L and Weigel, Detlef},
pages = {e236},
url = {http://dx.doi.org/10.1371/journal.pbio.0050236},
year = {2007},
month = {sep},
urldate = {2017-11-27},
journal = {{PLoS} Biology},
volume = {5},
number = {9},
issn = {1545-7885},
doi = {10.1371/journal.pbio.0050236},
pmid = {17803357},
pmcid = {PMC1964774},
sciwheel-projects = {General {CD} and Speciation},
abstract = {Epistatic interactions between genes are a major factor in evolution. Hybrid necrosis is an example of a deleterious phenotype caused by epistatic interactions that is observed in many intra- and interspecific plant hybrids. A large number of hybrid necrosis cases share phenotypic similarities, suggesting a common underlying mechanism across a wide range of plant species. Here, we report that approximately 2\% of intraspecific crosses in \emph{Arabidopsis thaliana} yield F1 progeny that express necrosis when grown under conditions typical of their natural habitats. We show that several independent cases result from epistatic interactions that trigger autoimmune-like responses. In at least one case, an allele of an {NB}-{LRR} disease resistance gene homolog is both necessary and sufficient for the induction of hybrid necrosis, when combined with a specific allele at a second locus. The \emph{A. thaliana} cases provide insights into the molecular causes of hybrid necrosis, and serve as a model for further investigation of intra- and interspecific incompatibilities caused by a simple epistatic interaction. Moreover, our finding that plant immune-system genes are involved in hybrid necrosis suggests that selective pressures related to host-pathogen conflict might cause the evolution of gene flow barriers in plants.}
}
@article{garsmeur_2014,
title = {Two evolutionarily distinct classes of paleopolyploidy.},
author = {Garsmeur, Olivier and Schnable, James C and Almeida, Ana and Jourda, Cyril and D'Hont, Angélique and Freeling, Michael},
pages = {448-454},
url = {http://dx.doi.org/10.1093/molbev/mst230},
year = {2014},
month = {feb},
urldate = {2016-09-27},
journal = {Molecular Biology and Evolution},
volume = {31},
number = {2},
doi = {10.1093/molbev/mst230},
pmid = {24296661},
sciwheel-projects = {Gene Silencing},
abstract = {Whole genome duplications ({WGDs}) occurred in the distant evolutionary history of many lineages and are particularly frequent in the flowering plant lineages. Following paleopolyploidization in plants, most duplicated genes are deleted by intrachromosomal recombination, a process referred to as fractionation. In the examples studied so far, genes are disproportionately lost from one of the parental subgenomes (biased fractionation) and the subgenome having lost the lowest number of genes is more expressed (genome dominance). In the present study, we analyzed the pattern of gene deletion and gene expression following the most recent {WGD} in banana (alpha event) and extended our analyses to seven other sequenced plant genomes: poplar, soybean, medicago, arabidopsis, sorghum, brassica, and maize. We propose a new class of ancient {WGD}, with Musa (alpha), poplar, and soybean as members, where genes are both deleted and expressed to an equal extent (unbiased fractionation and genome equivalence). We suggest that {WGDs} with genome dominance and biased fractionation (Class I) may result from ancient allotetraploidies, while {WGDs} without genome dominance or biased fractionation (Class {II}) may result from ancient autotetraploidies.}
}
@article{hewitt_1999,
title = {Post-glacial re-colonization of European biota},
author = {Hewitt, {GODFREY} M.},
pages = {87-112},
url = {http://doi.wiley.com/10.1111/j.1095-8312.1999.tb01160.x},
year = {1999},
month = {sep},
urldate = {2019-11-20},
journal = {Biological Journal of the Linnean Society},
volume = {68},
number = {1-2},
issn = {00244066},
doi = {10.1111/j.1095-8312.1999.tb01160.x},
sciwheel-projects = {Glaciation Cycles}
}
@article{nei_1975,
title = {The Bottleneck Effect and Genetic Variability in Populations},
author = {Nei, Masatoshi and Maruyama, Takeo and Chakraborty, Ranajit},
pages = {1},
url = {http://www.jstor.org/stable/2407137?origin=crossref},
year = {1975},
month = {mar},
urldate = {2017-05-10},
journal = {Evolution},
volume = {29},
number = {1},
issn = {00143820},
doi = {10.2307/2407137},
sciwheel-projects = {Theory/Modeling}
}
@article{zeisset_2008,
title = {Amphibian phylogeography: a model for understanding historical aspects of species distributions.},
author = {Zeisset, I and Beebee, T J C},
pages = {109-119},
url = {http://dx.doi.org/10.1038/hdy.2008.30},
year = {2008},
month = {aug},
urldate = {2020-09-25},
journal = {Heredity},
volume = {101},
number = {2},
doi = {10.1038/hdy.2008.30},
pmid = {18493262},
sciwheel-projects = {Glaciation Cycles},
abstract = {Phylogeographic analysis has become a major tool for investigating historical aspects of biogeography and population genetic structure. Anuran amphibians are particularly informative subjects for phylogeographic research on account of their global distribution, high degree of population genetic structure and ease of sampling. Studies on all the world's inhabited continents have demonstrated the nature and locations of refugia, including the Gulf Coast in North America and the Mediterranean peninsulas in Europe during the Pleistocene glaciations; the importance of vicariance events such as the uplift of the Andes in shaping modern distributions; and colonization routes in temperate zones during postglacial climatic amelioration. Features identified as important to amphibian biogeography, notably mountain ranges, large rivers such as the Amazon and climatic fluctuations, are common to many other taxa. New analytical methods based on coalescent, Bayesian and likelihood approaches permit more rigorous hypothesis testing than has hitherto been possible and offer the prospect of even more detailed insights into species and population history in future work.}
}
@article{crawford_2013,
title = {Detecting adaptive trait loci in nonmodel systems: divergence or admixture mapping?},
author = {Crawford, Jacob E and Nielsen, Rasmus},
pages = {6131-6148},
url = {http://dx.doi.org/10.1111/mec.12562},
year = {2013},
month = {dec},
urldate = {2016-08-09},
journal = {Molecular Ecology},
volume = {22},
number = {24},
doi = {10.1111/mec.12562},
pmid = {24128338},
sciwheel-projects = {Genetics Methods},
abstract = {Mapping adaptive trait loci ({ATL}) underlying ecological divergence is an essential step towards understanding the processes that generate phenotypic diversity. Technological advances have made it possible to sequence exomes in nonmodel systems, providing an efficient means of analysing functional genetic variants. Divergence scans of genetic markers for outlier loci, or 'divergence mapping', have been used to map locally adapted genes, but this approach is likely to be underpowered when background divergence is elevated. Genotype-phenotype association tests in admixed populations, or 'admixture mapping', may provide a useful approach for mapping locally adapted loci when neutral divergence is high. To determine the power and limits of divergence mapping, we simulated exomes containing a single {ATL} across two parental populations of varying neutral divergence, estimated divergence and quantified the power to identify the {ATL}. We found that divergence mapping had very high power when background {FST} is \textless 0.2, but decreased dramatically above this level. To evaluate the utility of admixture mapping, we simulated exomes from admixed populations, then simulated phenotypes, conducted genotype-phenotype association tests and found that even two generations of random mating after admixture could provide high mapping power in scenarios where pure divergence mapping was ineffective ({FST} = 0.35). Moreover, admixture mapping had high power across all levels of divergence after 20 generations since admixture. Together with high-throughput exome sequencing, admixture mapping could be used to map {ATL} in systems such as \emph{Heliconius} butterflies or Gryllus crickets when experimental design and analytical approach are chosen accordingly. \copyright 2013 John Wiley \& Sons Ltd.}
}
@article{luquet_2011,
title = {Heterozygosity-fitness correlations among wild populations of European tree frog (\emph{Hyla} \emph{arborea}) detect fixation load.},
author = {Luquet, E and David, P and Lena, J-P and Joly, P and Konecny, L and Dufresnes, C and Perrin, N and Plenet, S},
pages = {1877-1887},
url = {http://dx.doi.org/10.1111/j.1365-{294X}.2011.05061.x},
year = {2011},
month = {may},
urldate = {2016-08-09},
journal = {Molecular Ecology},
volume = {20},
number = {9},
doi = {10.1111/j.1365-{294X}.2011.05061.x},
pmid = {21410805},
sciwheel-projects = {Senior Thesis},
abstract = {Quantifying the impacts of inbreeding and genetic drift on fitness traits in fragmented populations is becoming a major goal in conservation biology. Such impacts occur at different levels and involve different sets of loci. Genetic drift randomly fixes slightly deleterious alleles leading to different fixation load among populations. By contrast, inbreeding depression arises from highly deleterious alleles in segregation within a population and creates variation among individuals. A popular approach is to measure correlations between molecular variation and phenotypic performances. This approach has been mainly used at the individual level to detect inbreeding depression within populations and sometimes at the population level but without consideration about the genetic processes measured. For the first time, we used in this study a molecular approach considering both the interpopulation and intrapopulation level to discriminate the relative importance of inbreeding depression vs. fixation load in isolated and non-fragmented populations of European tree frog (\emph{Hyla} \emph{arborea}), complemented with interpopulational crosses. We demonstrated that the positive correlations observed between genetic heterozygosity and larval performances on merged data were mainly caused by co-variations in genetic diversity and fixation load among populations rather than by inbreeding depression and segregating deleterious alleles within populations. Such a method is highly relevant in a conservation perspective because, depending on how populations lose fitness (inbreeding vs. fixation load), specific management actions may be designed to improve the persistence of populations. \copyright 2011 Blackwell Publishing Ltd.}
}
@article{seehausen_2008,
title = {Speciation reversal and biodiversity dynamics with hybridization in changing environments.},
author = {Seehausen, Ole and Takimoto, Gaku and Roy, Denis and Jokela, Jukka},
pages = {30-44},
url = {http://dx.doi.org/10.1111/j.1365-{294X}.2007.03529.x},
year = {2008},
month = {jan},
urldate = {2019-11-20},
journal = {Molecular Ecology},
volume = {17},
number = {1},
doi = {10.1111/j.1365-{294X}.2007.03529.x},
pmid = {18034800},
sciwheel-projects = {Glaciation Cycles},
abstract = {A considerable fraction of the world's biodiversity is of recent evolutionary origin and has evolved as a by-product of, and is maintained by, divergent adaptation in heterogeneous environments. Conservationists have paid attention to genetic homogenization caused by human-induced translocations (e.g. biological invasions and stocking), and to the importance of environmental heterogeneity for the ecological coexistence of species. However, far less attention has been paid to the consequences of loss of environmental heterogeneity to the genetic coexistence of sympatric species. Our review of empirical observations and our theoretical considerations on the causes and consequences of interspecific hybridization suggest that a loss of environmental heterogeneity causes a loss of biodiversity through increased genetic admixture, effectively reversing speciation. Loss of heterogeneity relaxes divergent selection and removes ecological barriers to gene flow between divergently adapted species, promoting interspecific introgressive hybridization. Since heterogeneity of natural environments is rapidly deteriorating in most biomes, the evolutionary ecology of speciation reversal ought to be fully integrated into conservation biology.}
}
@article{meirmans_2004,
title = {genotype and genodive: two programs for the analysis of genetic diversity of asexual organisms},
author = {Meirmans, {PATRICK} G. and Van Tienderen, {PETER} H.},
pages = {792-794},
url = {http://doi.wiley.com/10.1111/j.1471-8286.2004.00770.x},
year = {2004},
month = {dec},
urldate = {2020-01-23},
journal = {Molecular ecology notes},
volume = {4},
number = {4},
issn = {1471-8278},
doi = {10.1111/j.1471-8286.2004.00770.x}
}
@article{stuart_2013,
title = {Ecological character displacement: glass half full or half empty?},
author = {Stuart, Yoel E and Losos, Jonathan B},
pages = {402-408},
url = {http://dx.doi.org/10.1016/j.tree.2013.02.014},
year = {2013},
month = {jul},
urldate = {2016-08-09},
journal = {Trends in Ecology \& Evolution},
volume = {28},
number = {7},
doi = {10.1016/j.tree.2013.02.014},
pmid = {23537690},
sciwheel-projects = {New Stuff},
abstract = {Ecological character displacement ({ECD}), the evolutionary divergence of competing species, has oscillated wildly in scientific opinion. Initially thought to play a central role in community assembly and adaptive radiation, {ECD} recovered from a 1980s nadir to present-day prominence on the strength of many case studies compiled in several influential reviews. However, we reviewed recent studies and found that only nine of 144 cases are strong examples that have ruled out alternative explanations for an {ECD}-like pattern. We suggest that the rise in esteem of {ECD} has outpaced available data and that more complete, rather than simply more, case studies are needed. Recent years have revealed that evolutionary change can be observed as it occurs, opening the door to experimental field studies as a new approach to studying {ECD}. Copyright \copyright 2013 Elsevier Ltd. All rights reserved.}
}
@article{mirarab_2015,
title = {{ASTRAL}-{II}: coalescent-based species tree estimation with many hundreds of taxa and thousands of genes.},
author = {Mirarab, Siavash and Warnow, Tandy},
pages = {i44-52},
url = {http://dx.doi.org/10.1093/bioinformatics/btv234},
year = {2015},
month = {jun},
day = {15},
urldate = {2016-08-09},
journal = {Bioinformatics},
volume = {31},
number = {12},
doi = {10.1093/bioinformatics/btv234},
pmid = {26072508},
pmcid = {PMC4765870},
sciwheel-projects = {Genetics Methods},
abstract = {{MOTIVATION}: The estimation of species phylogenies requires multiple loci, since different loci can have different trees due to incomplete lineage sorting, modeled by the multi-species coalescent model. We recently developed a coalescent-based method, {ASTRAL}, which is statistically consistent under the multi-species coalescent model and which is more accurate than other coalescent-based methods on the datasets we examined. {ASTRAL} runs in polynomial time, by constraining the search space using a set of allowed 'bipartitions'. Despite the limitation to allowed bipartitions, {ASTRAL} is statistically consistent. {RESULTS}: We present a new version of {ASTRAL}, which we call {ASTRAL}-{II}. We show that {ASTRAL}-{II} has substantial advantages over {ASTRAL}: it is faster, can analyze much larger datasets (up to 1000 species and 1000 genes) and has substantially better accuracy under some conditions. {ASTRAL}'s running time is [Formula: see text], and {ASTRAL}-{II}'s running time is [Formula: see text], where n is the number of species, k is the number of loci and X is the set of allowed bipartitions for the search space. {AVAILABILITY} {AND} {IMPLEMENTATION}: {ASTRAL}-{II} is available in open source at https://github.com/smirarab/{ASTRAL} and datasets used are available at http://www.cs.utexas.edu/\~phylo/datasets/astral2/. {CONTACT}: smirarab@gmail.com {SUPPLEMENTARY} {INFORMATION}: Supplementary data are available at Bioinformatics online. \copyright The Author 2015. Published by Oxford University Press.}
}
@article{davidson_2011,
title = {Utility of {RNA} Sequencing for Analysis of Maize Reproductive Transcriptomes},
author = {Davidson, Rebecca M. and Hansey, Candice N. and Gowda, Malali and Childs, Kevin L. and Lin, Haining and Vaillancourt, Brieanne and Sekhon, Rajandeep S. and de Leon, Natalia and Kaeppler, Shawn M. and Jiang, Ning and Buell, C. Robin},
pages = {191},
url = {https://www.crops.org/publications/tpg/abstracts/4/3/191},
year = {2011},
urldate = {2016-09-19},
journal = {The Plant Genome Journal},
volume = {4},
number = {3},
issn = {1940-3372},
doi = {10.3835/plantgenome2011.05.0015},
sciwheel-projects = {Gene Silencing}
}
@article{harper_2012,
title = {Associative transcriptomics of traits in the polyploid crop species \emph{Brassica napus}.},
author = {Harper, Andrea L and Trick, Martin and Higgins, Janet and Fraser, Fiona and Clissold, Leah and Wells, Rachel and Hattori, Chie and Werner, Peter and Bancroft, Ian},
pages = {798-802},
url = {http://dx.doi.org/10.1038/nbt.2302},
year = {2012},
month = {aug},
urldate = {2016-09-14},
journal = {Nature Biotechnology},
volume = {30},
number = {8},
doi = {10.1038/nbt.2302},
pmid = {22820317},
sciwheel-projects = {Versicolor/Chrysoscelis Paper}
}
@article{prum_2015,
title = {A comprehensive phylogeny of birds (\emph{Aves}) using targeted next-generation {DNA} sequencing.},
author = {Prum, Richard O and Berv, Jacob S and Dornburg, Alex and Field, Daniel J and Townsend, Jeffrey P and Lemmon, Emily Moriarty and Lemmon, Alan R},
pages = {569-573},
url = {http://www.nature.com/doifinder/10.1038/nature15697},
year = {2015},
month = {oct},
day = {22},
urldate = {2018-02-27},
journal = {Nature},
volume = {526},
number = {7574},
issn = {0028-0836},
doi = {10.1038/nature15697},
pmid = {26444237},
sciwheel-projects = {Genetics Methods},
abstract = {Although reconstruction of the phylogeny of living birds has progressed tremendously in the last decade, the evolutionary history of Neoaves--a clade that encompasses nearly all living bird species--remains the greatest unresolved challenge in dinosaur systematics. Here we investigate avian phylogeny with an unprecedented scale of data: \textgreater390,000 bases of genomic sequence data from each of 198 species of living birds, representing all major avian lineages, and two crocodilian outgroups. Sequence data were collected using anchored hybrid enrichment, yielding 259 nuclear loci with an average length of 1,523 bases for a total data set of over 7.8 × 10(7) bases. Bayesian and maximum likelihood analyses yielded highly supported and nearly identical phylogenetic trees for all major avian lineages. Five major clades form successive sister groups to the rest of Neoaves: (1) a clade including nightjars, other caprimulgiforms, swifts, and hummingbirds; (2) a clade uniting cuckoos, bustards, and turacos with pigeons, mesites, and sandgrouse; (3) cranes and their relatives; (4) a comprehensive waterbird clade, including all diving, wading, and shorebirds; and (5) a comprehensive landbird clade with the enigmatic hoatzin (Opisthocomus hoazin) as the sister group to the rest. Neither of the two main, recently proposed Neoavian clades--Columbea and Passerea--were supported as monophyletic. The results of our divergence time analyses are congruent with the palaeontological record, supporting a major radiation of crown birds in the wake of the Cretaceous-Palaeogene (K-Pg) mass extinction.}
}
@article{gerhardt_1991,
title = {Female mate choice in treefrogs: static and dynamic acoustic criteria},
author = {Gerhardt, H. Carl},
pages = {615-635},
url = {http://linkinghub.elsevier.com/retrieve/pii/S0003347205802453},
year = {1991},
month = {oct},
urldate = {2016-08-09},
journal = {Animal Behaviour},
volume = {42},
number = {4},
issn = {00033472},
doi = {10.1016/S0003-3472(05)80245-3},
sciwheel-projects = {{GTF} Biogeography Paper and Temp and Calls and Versicolor/Chrysoscelis Paper}
}
@article{schwartz_2002,
title = {Acoustic interactions among male gray treefrogs, \emph{Hyla} \emph{versicolor} , in a chorus setting},
author = {Schwartz, Joshua and Buchanan, Bryant and H., Gerhardt},
pages = {9-19},
url = {http://link.springer.com/10.1007/s00265-002-0542-7},
year = {2002},
month = {dec},
day = {1},
urldate = {2018-03-17},
journal = {Behavioral Ecology and Sociobiology},
volume = {53},
number = {1},
issn = {0340-5443},
doi = {10.1007/s00265-002-0542-7},
sciwheel-projects = {Versicolor/Chrysoscelis Paper}
}
@article{maerz_2010,
title = {Does detritus quality predict the effect of native and non-native plants on the performance of larval amphibians?},
author = {Maerz, John C. and Cohen, Jillian S. and Blossey, Bernd},
url = {http://doi.wiley.com/10.1111/j.1365-2427.2010.02404.x},
year = {2010},
month = {apr},
urldate = {2016-08-09},
journal = {Freshwater biology},
issn = {00465070},
doi = {10.1111/j.1365-2427.2010.02404.x},
sciwheel-projects = {Senior Thesis}
}
@article{altwegg_2003,
title = {Patterns of natural selection on size at metamorphosis in water frogs.},
author = {Altwegg, Res and Reyer, Heinz-Ulrich},
pages = {872-882},
url = {https://www.ncbi.nlm.nih.gov/pubmed/12778556},
year = {2003},
month = {apr},
urldate = {2016-08-09},
journal = {Evolution},
volume = {57},
number = {4},
pmid = {12778556},
sciwheel-projects = {Senior Thesis},
abstract = {Strategies for optimal metamorphosis are key adaptations in organisms with complex life cycles, and the components of the larval growth environment causing variation in this trait are well studied empirically and theoretically. However, when relating these findings to a broader evolutionary or ecological context, usually the following assumptions are made: (1) size at metamorphosis positively relates to future fitness, and (2) the larval growth environment affects fitness mainly through its effect on timing of and size at metamorphosis. These assumptions remain poorly tested, because data on postmetamorphic fitness components are still rare. We created variation in timing of and size at metamorphosis by manipulating larval competition, nonlethal presence of predators, pond drying, and onset of larval development, and measured the consequences for subsequent terrestrial survival and growth in 1564 individually marked water frogs (Rana lessonae and R. esculenta), raised in enclosures in their natural environment. Individuals metamorphosing at a large size had an increased chance of survival during the following terrestrial stage (mean linear selection gradient: 0.09), grew faster and were larger at maturity than individuals metamorphosing at smaller sizes. Late metamorphosing individuals had a lower survival rate (mean linear selection gradient: -0.03) and grew more slowly than early metamorphosing ones. We found these patterns to be consistent over the three years of the study and the two species, and the results did not depend on the nature of the larval growth manipulation. Furthermore, individuals did not compensate for a small size at metamorphosis by enhancing their postmetamorphic growth. Thus, we found simple relationships between larval growth and postmetamorphic fitness components, and support for this frequently made assumption. Our results suggest postmetamorphic selection for fast larval growth and provide a quantitative estimate for the water frog example.}
}
@article{altwegg_2003a,
title = {Multistage density dependence in an amphibian.},
author = {Altwegg, Res},
pages = {46-50},
url = {http://dx.doi.org/10.1007/s00442-003-1248-x},
year = {2003},
month = {jun},
urldate = {2016-08-09},
journal = {Oecologia},
volume = {136},
number = {1},
doi = {10.1007/s00442-003-1248-x},
pmid = {12700974},
sciwheel-projects = {Senior Thesis},
abstract = {Density dependence is the major process keeping the sizes of natural populations within bounds. In organisms with complex life cycles, the stage at which density dependence occurs and whether it occurs in one or several life stages have important consequences for the dynamics of their populations. I manipulated density of pool frogs ( Rana lessonae) during the aquatic larval and the terrestrial juvenile stages and examined the effect on growth and survival until 1 year of age. High larval density, but not high juvenile density, led to smaller size at this age. Both larval and juvenile density led to reduced growth during the early juvenile stage, but the effect of the larval density appeared stronger than the effect of juvenile density. No density dependence in survival could be found. My results suggest that density dependence in both the larval and the terrestrial juvenile stage may play important roles in the regulation and dynamics of amphibian populations.}
}
@article{semlitsch_2000,
title = {Principles for Management of Aquatic-Breeding Amphibians},
author = {Semlitsch, Raymond D.},
pages = {615},
url = {http://www.jstor.org/stable/3802732?origin=crossref},
year = {2000},
month = {jul},
urldate = {2016-08-09},
journal = {The Journal of Wildlife Management},
volume = {64},
number = {3},
issn = {0022541X},
doi = {10.2307/3802732},
sciwheel-projects = {Senior Thesis}
}
@article{skelly_2002,
title = {Forest canopy and the performance of larval amphibians},
author = {Skelly, D. K. and Freidenburg, L. K. and Kiesecker, J. M.},
pages = {983-992},
url = {http://www.esajournals.org/doi/abs/10.1890/0012-9658\%282002\%29083\%{5B0983\}%{3AFCATPO\}%{5D2}.0.{CO\}%{3B2}},
year = {2002},
month = {apr},
urldate = {2016-08-09},
journal = {Ecology},
volume = {83},
number = {4},
issn = {0012-9658},
doi = {10.1890/0012-9658(2002)083[0983:{FCATPO}]2.0.{CO};2},
sciwheel-projects = {Senior Thesis}
}
@article{meirmans_2015,
title = {Seven common mistakes in population genetics and how to avoid them.},
author = {Meirmans, Patrick G},
pages = {3223-3231},
url = {http://dx.doi.org/10.1111/mec.13243},
year = {2015},
month = {jul},
urldate = {2019-08-16},
journal = {Molecular Ecology},
volume = {24},
number = {13},
doi = {10.1111/mec.13243},
pmid = {25974103},
sciwheel-projects = {PopGen},
abstract = {As the data resulting from modern genotyping tools are astoundingly complex, genotyping studies require great care in the sampling design, genotyping, data analysis and interpretation. Such care is necessary because, with data sets containing thousands of loci, small biases can easily become strongly significant patterns. Such biases may already be present in routine tasks that are present in almost every genotyping study. Here, I discuss seven common mistakes that can be frequently encountered in the genotyping literature: (i) giving more attention to genotyping than to sampling, (ii) failing to perform or report experimental randomization in the laboratory, (iii) equating geopolitical borders with biological borders, (iv) testing significance of clustering output, (v) misinterpreting Mantel's r statistic, (vi) only interpreting a single value of k and (vii) forgetting that only a small portion of the genome will be associated with climate. For every of those issues, I give some suggestions how to avoid the mistake. Overall, I argue that genotyping studies would benefit from establishing a more rigorous experimental design, involving proper sampling design, randomization and better distinction of a priori hypotheses and exploratory analyses. \copyright 2015 John Wiley \& Sons Ltd.}
}
@article{pickrell_2012,
title = {Inference of population splits and mixtures from genome-wide allele frequency data.},
author = {Pickrell, Joseph K and Pritchard, Jonathan K},
pages = {e1002967},
url = {http://dx.doi.org/10.1371/journal.pgen.1002967},
year = {2012},
month = {nov},
day = {15},
urldate = {2016-08-09},
journal = {{PLoS} Genetics},
volume = {8},
number = {11},
doi = {10.1371/journal.pgen.1002967},
pmid = {23166502},
pmcid = {PMC3499260},
abstract = {Many aspects of the historical relationships between populations in a species are reflected in genetic data. Inferring these relationships from genetic data, however, remains a challenging task. In this paper, we present a statistical model for inferring the patterns of population splits and mixtures in multiple populations. In our model, the sampled populations in a species are related to their common ancestor through a graph of ancestral populations. Using genome-wide allele frequency data and a Gaussian approximation to genetic drift, we infer the structure of this graph. We applied this method to a set of 55 human populations and a set of 82 dog breeds and wild canids. In both species, we show that a simple bifurcating tree does not fully describe the data; in contrast, we infer many migration events. While some of the migration events that we find have been detected previously, many have not. For example, in the human data, we infer that Cambodians trace approximately 16\% of their ancestry to a population ancestral to other extant East Asian populations. In the dog data, we infer that both the boxer and basenji trace a considerable fraction of their ancestry (9\% and 25\%, respectively) to wolves subsequent to domestication and that East Asian toy breeds (the Shih Tzu and the Pekingese) result from admixture between modern toy breeds and "ancient" Asian breeds. Software implementing the model described here, called {TreeMix}, is available at http://treemix.googlecode.com.}
}
@article{zhang_2013,
title = {Chromothripsis and beyond: rapid genome evolution from complex chromosomal rearrangements.},
author = {Zhang, Cheng-Zhong and Leibowitz, Mitchell L and Pellman, David},
pages = {2513-2530},
url = {http://dx.doi.org/10.1101/gad.229559.113},
year = {2013},
month = {dec},
day = {1},
urldate = {2017-12-03},
journal = {Genes \& Development},
volume = {27},
number = {23},
doi = {10.1101/gad.229559.113},
pmid = {24298051},
pmcid = {PMC3861665},
sciwheel-projects = {General {CD} and Speciation},
abstract = {Recent genome sequencing studies have identified several classes of complex genomic rearrangements that appear to be derived from a single catastrophic event. These discoveries identify ways that genomes can be altered in single large jumps rather than by many incremental steps. Here we compare and contrast these phenomena and examine the evidence that they arise "all at once." We consider the impact of massive chromosomal change for the development of diseases such as cancer and for evolution more generally. Finally, we summarize current models for underlying mechanisms and discuss strategies for testing these models.}
}
@article{thompson_2014,
title = {Supergenes and their role in evolution.},
author = {Thompson, M J and Jiggins, C D},
pages = {1-8},
url = {http://dx.doi.org/10.1038/hdy.2014.20},
year = {2014},
month = {jul},
urldate = {2016-08-09},
journal = {Heredity},
volume = {113},
number = {1},
doi = {10.1038/hdy.2014.20},
pmid = {24642887},
pmcid = {PMC4815649},
sciwheel-projects = {New Stuff},
abstract = {Adaptation is commonly a multidimensional problem, with changes in multiple traits required to match a complex environment. This is epitomized by balanced polymorphisms in which multiple phenotypes co-exist and are maintained in a population by a balance of selective forces. Consideration of such polymorphisms led to the concept of the supergene, where alternative phenotypes in a balanced polymorphism segregate as if controlled by a single genetic locus, resulting from tight genetic linkage between multiple functional loci. Recently, the molecular basis for several supergenes has been resolved. Thus, major chromosomal inversions have been shown to be associated with polymorphisms in butterflies, ants and birds, offering a mechanism for localised reduction in recombination. In several examples of plant self-incompatibility, the functional role of multiple elements within the supergene architecture has been demonstrated, conclusively showing that balanced polymorphism can be maintained at multiple coadapted and tightly linked elements. Despite recent criticism, we argue that the supergene concept remains relevant and is more testable than ever with modern molecular methods.}
}
@article{lemmon_2012,
title = {Anchored hybrid enrichment for massively high-throughput phylogenomics.},
author = {Lemmon, Alan R and Emme, Sandra A and Lemmon, Emily Moriarty},
pages = {727-744},
url = {http://dx.doi.org/10.1093/sysbio/sys049},
year = {2012},
month = {oct},
urldate = {2016-08-09},
journal = {Systematic Biology},
volume = {61},
number = {5},
doi = {10.1093/sysbio/sys049},
pmid = {22605266},
sciwheel-projects = {Genetics Methods and Versicolor/Chrysoscelis Paper},
abstract = {The field of phylogenetics is on the cusp of a major revolution, enabled by new methods of data collection that leverage both genomic resources and recent advances in {DNA} sequencing. Previous phylogenetic work has required labor-intensive marker development coupled with single-locus polymerase chain reaction and {DNA} sequencing on clade-by-clade and locus-by-locus basis. Here, we present a new, cost-efficient, and rapid approach to obtaining data from hundreds of loci for potentially hundreds of individuals for deep and shallow phylogenetic studies. Specifically, we designed probes for target enrichment of \textgreater500 loci in highly conserved anchor regions of vertebrate genomes (flanked by less conserved regions) from five model species and tested enrichment efficiency in nonmodel species up to 508 million years divergent from the nearest model. We found that hybrid enrichment using conserved probes (anchored enrichment) can recover a large number of unlinked loci that are useful at a diversity of phylogenetic timescales. This new approach has the potential not only to expedite resolution of deep-scale portions of the Tree of Life but also to greatly accelerate resolution of the large number of shallow clades that remain unresolved. The combination of low cost (\~1\% of the cost of traditional Sanger sequencing and \~3.5\% of the cost of high-throughput amplicon sequencing for projects on the scale of 500 loci × 100 individuals) and rapid data collection (\~2 weeks of laboratory time) are expected to make this approach tractable even for researchers working on systems with limited or nonexistent genomic resources.}
}
@article{hoskin_2005,
title = {Reinforcement drives rapid allopatric speciation.},
author = {Hoskin, Conrad J and Higgie, Megan and {McDonald}, Keith R and Moritz, Craig},
pages = {1353-1356},
url = {http://dx.doi.org/10.1038/nature04004},
year = {2005},
month = {oct},
day = {27},
urldate = {2016-08-09},
journal = {Nature},
volume = {437},
number = {7063},
issn = {1476-4687},
doi = {10.1038/nature04004},
pmid = {16251964},
sciwheel-projects = {\emph{Dendropsophus} Research Related},
abstract = {Allopatric speciation results from geographic isolation between populations. In the absence of gene flow, reproductive isolation arises gradually and incidentally as a result of mutation, genetic drift and the indirect effects of natural selection driving local adaptation. In contrast, speciation by reinforcement is driven directly by natural selection against maladaptive hybridization. This gives individuals that choose the traits of their own lineage greater fitness, potentially leading to rapid speciation between the lineages. Reinforcing natural selection on a population of one of the lineages in a mosaic contact zone could also result in divergence of the population from the allopatric range of its own lineage outside the zone. Here we test this with molecular data, experimental crosses, field measurements and mate choice experiments in a mosaic contact zone between two lineages of a rainforest frog. We show that reinforcing natural selection has resulted in significant premating isolation of a population in the contact zone not only from the other lineage but also, incidentally, from the closely related main range of its own lineage. Thus we show the potential for reinforcement to drive rapid allopatric speciation.}
}
@article{doebeli_2014,
title = {Chaos and unpredictability in evolution.},
author = {Doebeli, Michael and Ispolatov, Iaroslav},
pages = {1365-1373},
url = {http://dx.doi.org/10.1111/evo.12354},
year = {2014},
month = {may},
urldate = {2016-08-09},
journal = {Evolution},
volume = {68},
number = {5},
doi = {10.1111/evo.12354},
pmid = {24433364},
sciwheel-projects = {Chaos},
abstract = {The possibility of complicated dynamic behavior driven by nonlinear feedbacks in dynamical systems has revolutionized science in the latter part of the last century. Yet despite examples of complicated frequency dynamics, the possibility of long-term evolutionary chaos is rarely considered. The concept of "survival of the fittest" is central to much evolutionary thinking and embodies a perspective of evolution as a directional optimization process exhibiting simple, predictable dynamics. This perspective is adequate for simple scenarios, when frequency-independent selection acts on scalar phenotypes. However, in most organisms many phenotypic properties combine in complicated ways to determine ecological interactions, and hence frequency-dependent selection. Therefore, it is natural to consider models for evolutionary dynamics generated by frequency-dependent selection acting simultaneously on many different phenotypes. Here we show that complicated, chaotic dynamics of long-term evolutionary trajectories in phenotype space is very common in a large class of such models when the dimension of phenotype space is large, and when there are selective interactions between the phenotypic components. Our results suggest that the perspective of evolution as a process with simple, predictable dynamics covers only a small fragment of long-term evolution. \copyright 2014 The Author(s). Evolution \copyright 2014 The Society for the Study of Evolution.}
}
@article{cruickshank_2014,
title = {Reanalysis suggests that genomic islands of speciation are due to reduced diversity, not reduced gene flow.},
author = {Cruickshank, Tami E and Hahn, Matthew W},
pages = {3133-3157},
url = {http://dx.doi.org/10.1111/mec.12796},
year = {2014},
month = {jun},
day = {17},
urldate = {2018-02-05},
journal = {Molecular Ecology},
volume = {23},
number = {13},
doi = {10.1111/mec.12796},
pmid = {24845075},
sciwheel-projects = {General {CD} and Speciation and Glaciation Cycles},
abstract = {The metaphor of 'genomic islands of speciation' was first used to describe heterogeneous differentiation among loci between the genomes of closely related species. The biological model proposed to explain these differences was that the regions showing high levels of differentiation were resistant to gene flow between species, while the remainder of the genome was being homogenized by gene flow and consequently showed lower levels of differentiation. However, the conditions under which such differentiation can occur at multiple unlinked loci are restrictive; additionally, essentially, all previous analyses have been carried out using relative measures of divergence, which can be misleading when regions with different levels of recombination are compared. Here, we test the model of differential gene flow by asking whether absolute divergence is also higher in the previously identified 'islands'. Using five species pairs for which full sequence data are available, we find that absolute measures of divergence are not higher in genomic islands. Instead, in all cases examined, we find reduced diversity in these regions, a consequence of which is that relative measures of divergence are abnormally high. These data therefore do not support a model of differential gene flow among loci, although islands of relative divergence may represent loci involved in local adaptation. Simulations using the program {IMa2} further suggest that inferences of any gene flow may be incorrect in many comparisons. We instead present an alternative explanation for heterogeneous patterns of differentiation, one in which postspeciation selection generates patterns consistent with multiple aspects of the data. \copyright 2014 John Wiley \& Sons Ltd.}
}
@article{carbone_2014,
title = {Gibbon genome and the fast karyotype evolution of small apes.},
author = {Carbone, Lucia and Harris, R Alan and Gnerre, Sante and Veeramah, Krishna R and Lorente-Galdos, Belen and Huddleston, John and Meyer, Thomas J and Herrero, Javier and Roos, Christian and Aken, Bronwen and Anaclerio, Fabio and Archidiacono, Nicoletta and Baker, Carl and Barrell, Daniel and Batzer, Mark A and Beal, Kathryn and Blancher, Antoine and Bohrson, Craig L and Brameier, Markus and Campbell, Michael S and Capozzi, Oronzo and Casola, Claudio and Chiatante, Giorgia and Cree, Andrew and Damert, Annette and de Jong, Pieter J and Dumas, Laura and Fernandez-Callejo, Marcos and Flicek, Paul and Fuchs, Nina V and Gut, Ivo and Gut, Marta and Hahn, Matthew W and Hernandez-Rodriguez, Jessica and Hillier, {LaDeana} W and Hubley, Robert and Ianc, Bianca and Izsvák, Zsuzsanna and Jablonski, Nina G and Johnstone, Laurel M and Karimpour-Fard, Anis and Konkel, Miriam K and Kostka, Dennis and Lazar, Nathan H and Lee, Sandra L and Lewis, Lora R and Liu, Yue and Locke, Devin P and Mallick, Swapan and Mendez, Fernando L and Muffato, Matthieu and Nazareth, Lynne V and Nevonen, Kimberly A and O'Bleness, Majesta and Ochis, Cornelia and Odom, Duncan T and Pollard, Katherine S and Quilez, Javier and Reich, David and Rocchi, Mariano and Schumann, Gerald G and Searle, Stephen and Sikela, James M and Skollar, Gabriella and Smit, Arian and Sonmez, Kemal and ten Hallers, Boudewijn and Terhune, Elizabeth and Thomas, Gregg W C and Ullmer, Brygg and Ventura, Mario and Walker, Jerilyn A and Wall, Jeffrey D and Walter, Lutz and Ward, Michelle C and Wheelan, Sarah J and Whelan, Christopher W and White, Simon and Wilhelm, Larry J and Woerner, August E and Yandell, Mark and Zhu, Baoli and Hammer, Michael F and Marques-Bonet, Tomas and Eichler, Evan E and Fulton, Lucinda and Fronick, Catrina and Muzny, Donna M and Warren, Wesley C and Worley, Kim C and Rogers, Jeffrey and Wilson, Richard K and Gibbs, Richard A},
pages = {195-201},
url = {http://dx.doi.org/10.1038/nature13679},
year = {2014},
month = {sep},
day = {11},
urldate = {2016-08-09},
journal = {Nature},
volume = {513},
number = {7517},
doi = {10.1038/nature13679},
pmid = {25209798},
pmcid = {PMC4249732},
sciwheel-projects = {General {CD} and Speciation},
abstract = {Gibbons are small \emph{arborea}l apes that display an accelerated rate of evolutionary chromosomal rearrangement and occupy a key node in the primate phylogeny between Old World monkeys and great apes. Here we present the assembly and analysis of a northern white-cheeked gibbon (Nomascus leucogenys) genome. We describe the propensity for a gibbon-specific retrotransposon ({LAVA}) to insert into chromosome segregation genes and alter transcription by providing a premature termination site, suggesting a possible molecular mechanism for the genome plasticity of the gibbon lineage. We further show that the gibbon genera (Nomascus, Hylobates, Hoolock and Symphalangus) experienced a near-instantaneous radiation ∼5 million years ago, coincident with major geographical changes in southeast Asia that caused cycles of habitat compression and expansion. Finally, we identify signatures of positive selection in genes important for forelimb development ({TBX5}) and connective tissues ({COL1A1}) that may have been involved in the adaptation of gibbons to their \emph{arborea}l habitat.}
}
@article{conant_2014,
title = {Dosage, duplication, and diploidization: clarifying the interplay of multiple models for duplicate gene evolution over time.},
author = {Conant, Gavin C and Birchler, James A and Pires, J Chris},
pages = {91-98},
url = {http://dx.doi.org/10.1016/j.pbi.2014.05.008},
year = {2014},
month = {jun},
day = {5},
urldate = {2016-09-27},
journal = {Current Opinion in Plant Biology},
volume = {19},
doi = {10.1016/j.pbi.2014.05.008},
pmid = {24907529},
sciwheel-projects = {Gene Duplication and Assosciated and Gene Silencing},
abstract = {Requirements to maintain dosage balance shape many genome-scale patterns in organisms, including the resolution of whole genome duplications ({WGD}), as well as the varied effects of aneuploidy, segmental duplications, tandem duplications, gene copy number variations ({CNV}), and epigenetic marks. Like neofunctionalization and subfunctionalization, the impact of absolute and relative dosage varies over time. These variations are of particular importance in understanding the role of dosage in the evolution of polyploid organisms. Numerous investigations have found the consequences of polyploidy remain distinct from small-scale duplications ({\SSD}). This observation is significant as all flowering plants have experienced at least two ancient polyploid events, and many angiosperm lineages have undergone additional rounds of polyploidy. Intriguingly, recent studies indicate a link between how epigenetic marks in recent allopolyploids may induce immediate changes in gene expression and the longer-term patterns of biased fractionation and chromosomal evolution. We argue that dosage effects represent one aspect of an emerging pluralistic framework, a framework that will use biophysics, genomic technologies, and systems-level models of cells to broaden our view of how genomes evolve. Copyright \copyright 2014 Elsevier Ltd. All rights reserved.}
}
@article{kristensen_2011,
title = {Computational methods for Gene Orthology inference.},
author = {Kristensen, David M and Wolf, Yuri I and Mushegian, Arcady R and Koonin, Eugene V},
pages = {379-391},
url = {http://dx.doi.org/10.1093/bib/bbr030},
year = {2011},
month = {sep},
day = {1},
urldate = {2016-02-29},
journal = {Briefings in Bioinformatics},
volume = {12},
number = {5},
doi = {10.1093/bib/bbr030},
pmid = {21690100},
pmcid = {PMC3178053},
sciwheel-projects = {Genetics Methods},
abstract = {Accurate inference of orthologous genes is a pre-requisite for most comparative genomics studies, and is also important for functional annotation of new genomes. Identification of orthologous gene sets typically involves phylogenetic tree analysis, heuristic algorithms based on sequence conservation, synteny analysis, or some combination of these approaches. The most direct tree-based methods typically rely on the comparison of an individual gene tree with a species tree. Once the two trees are accurately constructed, orthologs are straightforwardly identified by the definition of orthology as those homologs that are related by speciation, rather than gene duplication, at their most recent point of origin. Although ideal for the purpose of orthology identification in principle, phylogenetic trees are computationally expensive to construct for large numbers of genes and genomes, and they often contain errors, especially at large evolutionary distances. Moreover, in many organisms, in particular prokaryotes and viruses, evolution does not appear to have followed a simple 'tree-like' mode, which makes conventional tree reconciliation inapplicable. Other, heuristic methods identify probable orthologs as the closest homologous pairs or groups of genes in a set of organisms. These approaches are faster and easier to automate than tree-based methods, with efficient implementations provided by graph-theoretical algorithms enabling comparisons of thousands of genomes. Comparisons of these two approaches show that, despite conceptual differences, they produce similar sets of orthologs, especially at short evolutionary distances. Synteny also can aid in identification of orthologs. Often, tree-based, sequence similarity- and synteny-based approaches can be combined into flexible hybrid methods.}
}
@article{ellner_2011,
title = {Does rapid evolution matter? Measuring the rate of contemporary evolution and its impacts on ecological dynamics.},
author = {Ellner, Stephen P and Geber, Monica A and Hairston, Nelson G},
pages = {603-614},
url = {http://dx.doi.org/10.1111/j.1461-0248.2011.01616.x},
year = {2011},
month = {jun},
urldate = {2016-10-04},
journal = {Ecology Letters},
volume = {14},
number = {6},
doi = {10.1111/j.1461-0248.2011.01616.x},
pmid = {21518209},
sciwheel-projects = {Price Equation and Theory/Modeling},
abstract = {Rapid contemporary evolution due to natural selection is common in the wild, but it remains uncertain whether its effects are an essential component of community and ecosystem structure and function. Previously we showed how to partition change in a population, community or ecosystem property into contributions from environmental and trait change, when trait change is entirely caused by evolution (Hairston et al. 2005). However, when substantial non-heritable trait change occurs (e.g. due to phenotypic plasticity or change in population structure) that approach can mis-estimate both contributions. Here, we demonstrate how to disentangle ecological impacts of evolution vs. non-heritable trait change by combining our previous approach with the Price Equation. This yields a three-way partitioning into effects of evolution, non-heritable phenotypic change and environment. We extend the approach to cases where ecological consequences of trait change are mediated through interspecific interactions. We analyse empirical examples involving fish, birds and zooplankton, finding that the proportional contribution of rapid evolution varies widely (even among different ecological properties affected by the same trait), and that rapid evolution can be important when it acts to oppose and mitigate phenotypic effects of environmental change. Paradoxically, rapid evolution may be most important when it is least evident. \copyright 2011 Blackwell Publishing Ltd/{CNRS}.}
}
@article{ballard_2004,
title = {The incomplete natural history of mitochondria.},
author = {Ballard, J William O and Whitlock, Michael C},
pages = {729-744},
url = {http://dx.doi.org/10.1046/j.1365-294x.2003.02063.x},
year = {2004},
month = {apr},
urldate = {2016-11-18},
journal = {Molecular Ecology},
volume = {13},
number = {4},
doi = {10.1046/j.1365-294x.2003.02063.x},
pmid = {15012752},
sciwheel-projects = {Versicolor/Chrysoscelis Paper},
abstract = {Mitochondrial {DNA} ({mtDNA}) has been used to study molecular ecology and phylogeography for 25 years. Much important information has been gained in this way, but it is time to reflect on the biology of the mitochondrion itself and consider opportunities for evolutionary studies of the organelle itself and its ecology, biochemistry and physiology. This review has four sections. First, we review aspects of the natural history of mitochondria and their {DNA} to show that it is a unique molecule with specific characteristics that differ from nuclear {DNA}. We do not attempt to cover the plethora of differences between mitochondrial and nuclear {DNA}; rather we spotlight differences that can cause significant bias when inferring demographic properties of populations and/or the evolutionary history of species. We focus on recombination, effective population size and mutation rate. Second, we explore some of the difficulties in interpreting phylogeographical data from {mtDNA} data alone and suggest a broader use of multiple nuclear markers. We argue that {mtDNA} is not a sufficient marker for phylogeographical studies if the focus of the investigation is the species and not the organelle. We focus on the potential bias caused by introgression. Third, we show that it is not safe to assume a priori that {mtDNA} evolves as a strictly neutral marker because both direct and indirect selection influence mitochondria. We outline some of the statistical tests of neutrality that can, and should, be applied to {mtDNA} sequence data prior to making any global statements concerning the history of the organism. We conclude with a critical examination of the neglected biology of mitochondria and point out several surprising gaps in the state of our knowledge about this important organelle. Here we limelight mitochondrial ecology, sexually antagonistic selection, life-history evolution including ageing and disease, and the evolution of mitochondrial inheritance.}
}
@article{gout_2010,
title = {The relationship among gene expression, the evolution of gene dosage, and the rate of protein evolution.},
author = {Gout, Jean-François and Kahn, Daniel and Duret, Laurent and Paramecium Post-Genomics Consortium},
pages = {e1000944},
url = {http://dx.doi.org/10.1371/journal.pgen.1000944},
year = {2010},
month = {may},
day = {13},
urldate = {2016-10-06},
journal = {{PLoS} Genetics},
volume = {6},
number = {5},
doi = {10.1371/journal.pgen.1000944},
pmid = {20485561},
pmcid = {PMC2869310},
sciwheel-projects = {Gene Duplication and Assosciated and Gene Silencing},
abstract = {The understanding of selective constraints affecting genes is a major issue in biology. It is well established that gene expression level is a major determinant of the rate of protein evolution, but the reasons for this relationship remain highly debated. Here we demonstrate that gene expression is also a major determinant of the evolution of gene dosage: the rate of gene losses after whole genome duplications in the Paramecium lineage is negatively correlated to the level of gene expression, and this relationship is not a byproduct of other factors known to affect the fate of gene duplicates. This indicates that changes in gene dosage are generally more deleterious for highly expressed genes. This rule also holds for other taxa: in yeast, we find a clear relationship between gene expression level and the fitness impact of reduction in gene dosage. To explain these observations, we propose a model based on the fact that the optimal expression level of a gene corresponds to a trade-off between the benefit and cost of its expression. This {COSTEX} model predicts that selective pressure against mutations changing gene expression level or affecting the encoded protein should on average be stronger in highly expressed genes and hence that both the frequency of gene loss and the rate of protein evolution should correlate negatively with gene expression. Thus, the {COSTEX} model provides a simple and common explanation for the general relationship observed between the level of gene expression and the different facets of gene evolution.}
}
@article{lynch_2000a,
title = {The probability of duplicate gene preservation by subfunctionalization.},
author = {Lynch, M and Force, A},
pages = {459-473},
url = {https://www.ncbi.nlm.nih.gov/pubmed/10629003},
year = {2000},
month = {jan},
urldate = {2016-09-19},
journal = {Genetics},
volume = {154},
number = {1},
pmid = {10629003},
pmcid = {PMC1460895},
sciwheel-projects = {Gene Silencing},
abstract = {It has often been argued that gene-duplication events are most commonly followed by a mutational event that silences one member of the pair, while on rare occasions both members of the pair are preserved as one acquires a mutation with a beneficial function and the other retains the original function. However, empirical evidence from genome duplication events suggests that gene duplicates are preserved in genomes far more commonly and for periods far in excess of the expectations under this model, and whereas some gene duplicates clearly evolve new functions, there is little evidence that this is the most common mechanism of duplicate-gene preservation. An alternative hypothesis is that gene duplicates are frequently preserved by subfunctionalization, whereby both members of a pair experience degenerative mutations that reduce their joint levels and patterns of activity to that of the single ancestral gene. We consider the ways in which the probability of duplicate-gene preservation by such complementary mutations is modified by aspects of gene structure, degree of linkage, mutation rates and effects, and population size. Even if most mutations cause complete loss-of-subfunction, the probability of duplicate-gene preservation can be appreciable if the long-term effective population size is on the order of 10(5) or smaller, especially if there are more than two independently mutable subfunctions per locus. Even a moderate incidence of partial loss-of-function mutations greatly elevates the probability of preservation. The model proposed herein leads to quantitative predictions that are consistent with observations on the frequency of long-term duplicate gene preservation and with observations that indicate that a common fate of the members of duplicate-gene pairs is the partitioning of tissue-specific patterns of expression of the ancestral gene.}
}
@article{luo_2012,
title = {{SOAPdenovo2}: an empirically improved memory-efficient short-read de novo assembler.},
author = {Luo, Ruibang and Liu, Binghang and Xie, Yinlong and Li, Zhenyu and Huang, Weihua and Yuan, Jianying and He, Guangzhu and Chen, Yanxiang and Pan, Qi and Liu, Yunjie and Tang, Jingbo and Wu, Gengxiong and Zhang, Hao and Shi, Yujian and Liu, Yong and Yu, Chang and Wang, Bo and Lu, Yao and Han, Changlei and Cheung, David W and Yiu, Siu-Ming and Peng, Shaoliang and Xiaoqian, Zhu and Liu, Guangming and Liao, Xiangke and Li, Yingrui and Yang, Huanming and Wang, Jian and Lam, Tak-Wah and Wang, Jun},
pages = {18},
url = {http://dx.doi.org/10.1186/2047-{217X}-1-18},
year = {2012},
month = {dec},
day = {27},
urldate = {2013-12-18},
journal = {GigaScience},
volume = {1},
number = {1},
doi = {10.1186/2047-{217X}-1-18},
pmid = {23587118},
pmcid = {PMC3626529},
sciwheel-projects = {Genetics Methods},
abstract = {{BACKGROUND}: There is a rapidly increasing amount of de novo genome assembly using next-generation sequencing ({NGS}) short reads; however, several big challenges remain to be overcome in order for this to be efficient and accurate. {SOAPdenovo} has been successfully applied to assemble many published genomes, but it still needs improvement in continuity, accuracy and coverage, especially in repeat regions. {FINDINGS}: To overcome these challenges, we have developed its successor, {SOAPdenovo2}, which has the advantage of a new algorithm design that reduces memory consumption in graph construction, resolves more repeat regions in contig assembly, increases coverage and length in scaffold construction, improves gap closing, and optimizes for large genome. {CONCLUSIONS}: Benchmark using the Assemblathon1 and {GAGE} datasets showed that {SOAPdenovo2} greatly surpasses its predecessor {SOAPdenovo} and is competitive to other assemblers on both assembly length and accuracy. We also provide an updated assembly version of the 2008 Asian ({YH}) genome using {SOAPdenovo2}. Here, the contig and scaffold N50 of the {YH} genome were \~20.9 kbp and \~22 Mbp, respectively, which is 3-fold and 50-fold longer than the first published version. The genome coverage increased from 81.16\% to 93.91\%, and memory consumption was \~2/3 lower during the point of largest memory consumption.}
}
@article{kirkpatrick_2006,
title = {Chromosome inversions, local adaptation and speciation.},
author = {Kirkpatrick, Mark and Barton, Nick},
pages = {419-434},
url = {http://dx.doi.org/10.1534/genetics.105.047985},
year = {2006},
month = {may},
urldate = {2017-02-22},
journal = {Genetics},
volume = {173},
number = {1},
issn = {0016-6731},
doi = {10.1534/genetics.105.047985},
pmid = {16204214},
pmcid = {PMC1461441},
sciwheel-projects = {Theory/Modeling},
abstract = {We study the evolution of inversions that capture locally adapted alleles when two populations are exchanging migrants or hybridizing. By suppressing recombination between the loci, a new inversion can spread. Neither drift nor coadaptation between the alleles (epistasis) is needed, so this local adaptation mechanism may apply to a broader range of genetic and demographic situations than alternative hypotheses that have been widely discussed. The mechanism can explain many features observed in inversion systems. It will drive an inversion to high frequency if there is no countervailing force, which could explain fixed differences observed between populations and species. An inversion can be stabilized at an intermediate frequency if it also happens to capture one or more deleterious recessive mutations, which could explain polymorphisms that are common in some species. This polymorphism can cycle in frequency with the changing selective advantage of the locally favored alleles. The mechanism can establish underdominant inversions that decrease heterokaryotype fitness by several percent if the cause of fitness loss is structural, while if the cause is genic there is no limit to the strength of underdominance that can result. The mechanism is expected to cause loci responsible for adaptive species-specific differences to map to inversions, as seen in recent {QTL} studies. We discuss data that support the hypothesis, review other mechanisms for inversion evolution, and suggest possible tests.}
}
@article{emerson_2008,
title = {Natural selection shapes genome-wide patterns of copy-number polymorphism in \emph{Drosophila} \emph{melanogaster}.},
author = {Emerson, J J and Cardoso-Moreira, Margarida and Borevitz, Justin O and Long, Manyuan},
pages = {1629-1631},
url = {http://dx.doi.org/10.1126/science.1158078},
year = {2008},
month = {jun},
day = {20},
urldate = {2019-02-01},
journal = {Science},
volume = {320},
number = {5883},
doi = {10.1126/science.1158078},
pmid = {18535209},
sciwheel-projects = {Gene Duplication and Assosciated},
abstract = {The role that natural selection plays in governing the locations and early evolution of copy-number mutations remains largely unexplored. We used high-density full-genome tiling arrays to create a fine-scale genomic map of copy-number polymorphisms ({CNPs}) in \emph{Drosophila} \emph{melanogaster}. We inferred a total of 2658 independent {CNPs}, 56\% of which overlap genes. These include {CNPs} that are likely to be under positive selection, most notably high-frequency duplications encompassing toxin-response genes. The locations and frequencies of {CNPs} are strongly shaped by purifying selection, with deletions under stronger purifying selection than duplications. Among duplications, those overlapping exons or introns, as well as those falling on the X chromosome, seem to be subject to stronger purifying selection.}
}
@article{desmet_2013,
title = {Convergent gene loss following gene and genome duplications creates single-copy families in flowering plants.},
author = {De Smet, Riet and Adams, Keith L and Vandepoele, Klaas and Van Montagu, Marc C E and Maere, Steven and Van de Peer, Yves},
pages = {2898-2903},
url = {http://dx.doi.org/10.1073/pnas.1300127110},
year = {2013},
month = {feb},
day = {19},
urldate = {2020-09-26},
journal = {Proceedings of the National Academy of Sciences of the United States of America},
volume = {110},
number = {8},
doi = {10.1073/pnas.1300127110},
pmid = {23382190},
pmcid = {PMC3581894},
sciwheel-projects = {{GTF} Biogeography Paper and Polyploidy General},
abstract = {The importance of gene gain through duplication has long been appreciated. In contrast, the importance of gene loss has only recently attracted attention. Indeed, studies in organisms ranging from plants to worms and humans suggest that duplication of some genes might be better tolerated than that of others. Here we have undertaken a large-scale study to investigate the existence of duplication-resistant genes in the sequenced genomes of 20 flowering plants. We demonstrate that there is a large set of genes that is convergently restored to single-copy status following multiple genome-wide and smaller scale duplication events. We rule out the possibility that such a pattern could be explained by random gene loss only and therefore propose that there is selection pressure to preserve such genes as singletons. This is further substantiated by the observation that angiosperm single-copy genes do not comprise a random fraction of the genome, but instead are often involved in essential housekeeping functions that are highly conserved across all eukaryotes. Furthermore, single-copy genes are generally expressed more highly and in more tissues than non-single-copy genes, and they exhibit higher sequence conservation. Finally, we propose different hypotheses to explain their resistance against duplication.}
}
@article{chaw_2004,
title = {Dating the monocot-dicot divergence and the origin of core eudicots using whole chloroplast genomes.},
author = {Chaw, Shu-Miaw and Chang, Chien-Chang and Chen, Hsin-Liang and Li, Wen-Hsiung},
pages = {424-441},
url = {http://dx.doi.org/10.1007/s00239-003-2564-9},
year = {2004},
month = {apr},
urldate = {2016-08-09},
journal = {Journal of Molecular Evolution},
volume = {58},
number = {4},
doi = {10.1007/s00239-003-2564-9},
pmid = {15114421},
sciwheel-projects = {Macro Project},
abstract = {We estimated the dates of the monocot-dicot split and the origin of core eudicots using a large chloroplast (cp) genomic dataset. Sixty-one protein-coding genes common to the 12 completely sequenced cp genomes of land plants were concatenated and analyzed. Three reliable split events were used as calibration points and for cross references. Both the method based on the assumption of a constant rate and the Li-Tanimura unequal-rate method were used to estimate divergence times. The phylogenetic analyses indicated that nonsynonymous substitution rates of cp genomes are unequal among tracheophyte lineages. For this reason, the constant-rate method gave overestimates of the monocot-dicot divergence and the age of core eudicots, especially when fast-evolving monocots were included in the analysis. In contrast, the Li-Tanimura method gave estimates consistent with the known evolutionary sequence of seed plant lineages and with known fossil records. Combining estimates calibrated by two known fossil nodes and the Li-Tanimura method, we propose that monocots branched off from dicots 140-150 Myr ago (late Jurassic-early Cretaceous), at least 50 Myr younger than previous estimates based on the molecular clock hypothesis, and that the core eudicots diverged 100-115 Myr ago (Albian-Aptian of the Cretaceous). These estimates indicate that both the monocot-dicot divergence and the core eudicot's age are older than their respective fossil records.}
}
@article{lanier_2012,
title = {Is recombination a problem for species-tree analyses?},
author = {Lanier, Hayley C and Knowles, L Lacey},
pages = {691-701},
url = {http://dx.doi.org/10.1093/sysbio/syr128},
year = {2012},
month = {jul},
urldate = {2018-12-07},
journal = {Systematic Biology},
volume = {61},
number = {4},
doi = {10.1093/sysbio/syr128},
pmid = {22215721},
sciwheel-projects = {Genetics Methods}
}
@article{mcclintock_1984,
title = {The significance of responses of the genome to challenge.},
author = {{McClintock}, B},
pages = {792-801},
url = {http://dx.doi.org/10.1126/science.15739260},
year = {1984},
month = {nov},
day = {16},
urldate = {2016-08-29},
journal = {Science},
volume = {226},
number = {4676},
doi = {10.1126/science.15739260},
pmid = {15739260},
sciwheel-projects = {Gene Silencing and {GTF} Biogeography Paper and Versicolor/Chrysoscelis Paper}
}
@article{houle_2011,
title = {Measurement and meaning in biology.},
author = {Houle, David and Pélabon, Christophe and Wagner, Günter P and Hansen, Thomas F},
pages = {3-34},
url = {http://dx.doi.org/10.1086/658408},
year = {2011},
month = {mar},
urldate = {2018-09-19},
journal = {The Quarterly Review of Biology},
volume = {86},
number = {1},
doi = {10.1086/658408},
pmid = {21495498},
sciwheel-projects = {Measurement Theory},
abstract = {Measurement--the assignment of numbers to attributes of the natural world--is central to all scientific inference. Measurement theory concerns the relationship between measurements and reality; its goal is ensuring that inferences about measurements reflect the underlying reality we intend to represent. The key principle of measurement theory is that theoretical context, the rationale for collecting measurements, is essential to defining appropriate measurements and interpreting their values. Theoretical context determines the scale type of measurements and which transformations of those measurements can be made without compromising their meaningfulness. Despite this central role, measurement theory is almost unknown in biology, and its principles are frequently violated. In this review, we present the basic ideas of measurement theory and show how it applies to theoretical as well as empirical work. We then consider examples of empirical and theoretical evolutionary studies whose meaningfulness have been compromised by violations of measurement-theoretic principles. Common errors include not paying attention to theoretical context, inappropriate transformations of data, and inadequate reporting of units, effect sizes, or estimation error. The frequency of such violations reveals the importance of raising awareness of measurement theory among biologists.}
}
@article{kirkpatrick_2002,
title = {General models of multilocus evolution.},
author = {Kirkpatrick, Mark and Johnson, Toby and Barton, Nick},
pages = {1727-1750},
url = {https://www.ncbi.nlm.nih.gov/pubmed/12196414},
year = {2002},
month = {aug},
urldate = {2014-04-24},
journal = {Genetics},
volume = {161},
number = {4},
pmid = {12196414},
pmcid = {PMC1462196},
sciwheel-projects = {Theory/Modeling},
abstract = {In 1991, Barton and Turelli developed recursions to describe the evolution of multilocus systems under arbitrary forms of selection. This article generalizes their approach to allow for arbitrary modes of inheritance, including diploidy, polyploidy, sex linkage, cytoplasmic inheritance, and genomic imprinting. The framework is also extended to allow for other deterministic evolutionary forces, including migration and mutation. Exact recursions that fully describe the state of the population are presented; these are implemented in a computer algebra package (available on the Web at http://helios.bto.ed.ac.uk/evolgen). Despite the generality of our framework, it can describe evolutionary dynamics exactly by just two equations. These recursions can be further simplified using a "quasi-linkage equilibrium" ({QLE}) approximation. We illustrate the methods by finding the effect of natural selection, sexual selection, mutation, and migration on the genetic composition of a population.}
}
@book{templeton_2006,
title = {Population Genetics and Microevolutionary Theory},
author = {Templeton, Alan R.},
publisher = {John Wiley \& Sons, Inc.},
url = {http://doi.wiley.com/10.1002/0470047356},
year = {2006},
month = {sep},
day = {20},
urldate = {2019-11-04},
isbn = {9780470047354},
doi = {10.1002/0470047356},
address = {Hoboken, {NJ}, {USA}}
}
@article{schnable_2012,
title = {Genome-wide analysis of syntenic gene deletion in the grasses.},
author = {Schnable, James C and Freeling, Michael and Lyons, Eric},
pages = {265-277},
url = {http://dx.doi.org/10.1093/gbe/evs009},
year = {2012},
month = {jan},
day = {23},
urldate = {2016-09-19},
journal = {Genome Biology and Evolution},
volume = {4},
number = {3},
doi = {10.1093/gbe/evs009},
pmid = {22275519},
pmcid = {PMC3318446},
sciwheel-projects = {Gene Silencing},
abstract = {The grasses, \emph{Poaceae}, are one of the largest and most successful angiosperm families. Like many radiations of flowering plants, the divergence of the major grass lineages was preceded by a whole-genome duplication ({WGD}), although these events are not rare for flowering plants. By combining identification of syntenic gene blocks with measures of gene pair divergence and different frequencies of ancient gene loss, we have separated the two subgenomes present in modern grasses. Reciprocal loss of duplicated genes or genomic regions has been hypothesized to reproductively isolate populations and, thus, speciation. However, in contrast to previous studies in yeast and teleost fishes, we found very little evidence of reciprocal loss of homeologous genes between the grasses, suggesting that post-{WGD} gene loss may not be the cause of the grass radiation. The sets of homeologous and orthologous genes and predicted locations of deleted genes identified in this study, as well as links to the {CoGe} comparative genomics web platform for analyzing pan-grass syntenic regions, are provided along with this paper as a resource for the grass genetics community.}
}
@article{rose_2005,
title = {Integrating ecology and developmental biology to explain the timing of frog metamorphosis.},
author = {Rose, Christopher S},
pages = {129-135},
url = {http://dx.doi.org/10.1016/j.tree.2005.01.005},
year = {2005},
month = {mar},
urldate = {2016-08-09},
journal = {Trends in Ecology \& Evolution},
volume = {20},
number = {3},
doi = {10.1016/j.tree.2005.01.005},
pmid = {16701356},
sciwheel-projects = {Senior Thesis},
abstract = {Amphibian metamorphosis has long intrigued ecologists and developmental biologists, yet the two research programs have progressed separately and toward different goals. Plasticity in metamorphic timing has profound effects on fitness, which has prompted ecologists to develop and test models for predicting how environmental factors affect the size and age of metamorphosis. These models rely upon untested assumptions about the mechanisms for regulating growth and development. Whereas developmental biologists explicitly investigate these mechanisms at the hormonal and genetic levels, they largely ignore the role of environmental input. Recent developments in our understanding of the molecular biology of frog metamorphosis are revealing how these two research programs could be integrated. Here, I review these developments to test ecologists' assumptions about frog metamorphosis, and to present strategies for both research fields to investigate the mechanistic basis of metamorphic plasticity.}
}
@article{agrawal_1999,
title = {Transgenerational induction of defences in animals and plants.},
author = {Agrawal, {AA} and Tollrian, R and Laforsch, C},
pages = {60-63},
url = {http://www.nature.com/doifinder/10.1038/43425},
year = {1999},
month = {sep},
day = {2},
urldate = {2016-08-09},
journal = {Nature},
volume = {401},
number = {6748},
issn = {00280836},
doi = {10.1038/43425},
sciwheel-projects = {Senior Thesis}
}
@article{reznick_2016,
title = {Hard and soft selection revisited: how evolution by natural selection works in the real world.},
author = {Reznick, David},
pages = {3-14},
url = {http://dx.doi.org/10.1093/jhered/esv076},
year = {2016},
month = {jan},
urldate = {2016-08-09},
journal = {The Journal of Heredity},
volume = {107},
number = {1},
doi = {10.1093/jhered/esv076},
pmid = {26424874},
sciwheel-projects = {General Evolution and Metapop and Evo-Eco Term Paper},
abstract = {The modern synthesis of evolutionary biology unified Darwin's natural selection with Mendelian genetics, but at the same time it created the dilemma of genetic load. Lewontin and Hubby's (1966) and Harris's (1966) characterization of genetic variation in natural populations increased the apparent burden of this load. Neutrality or near neutrality of genetic variation was one mechanism proposed for the revealed excessive genetic variation. Bruce Wallace coined the term "soft selection" to describe an alternative way for natural selection to operate that was consistent with observed variation. He envisioned nature as presenting ecological vacancies that could be filled by diverse genotypes. Survival and successful reproduction was a combined function of population density, genotype, and genotype frequencies, rather than a fixed value of the relative fitness of each genotype. My goal in this review is to explore the importance of soft selection in the real world. My motive and that of my colleagues as described here is not to explain what maintains genetic variation in natural populations, but rather to understand the factors that shape how organisms adapt to natural environments. We characterize how feedbacks between ecology and evolution shape both evolution and ecology. These feedbacks are mediated by density- and frequency-dependent selection, the mechanisms that underlie soft selection. Here, I report on our progress in characterizing these types of selection with a combination of a consideration of the published literature and the results from my collaborators' and my research on natural populations of guppies. \copyright The American Genetic Association. 2015. All rights reserved. For permissions, please e-mail: journals.permissions@oup.com.}
}
@article{abbott_2013,
title = {Hybridization and speciation.},
author = {Abbott, R and Albach, D and Ansell, S and Arntzen, J W and Baird, S J E and Bierne, N and Boughman, J and Brelsford, A and Buerkle, C A and Buggs, R and Butlin, R K and Dieckmann, U and Eroukhmanoff, F and Grill, A and Cahan, S H and Hermansen, J S and Hewitt, G and Hudson, A G and Jiggins, C and Jones, J and Keller, B and Marczewski, T and Mallet, J and Martinez-Rodriguez, P and Möst, M and Mullen, S and Nichols, R and Nolte, A W and Parisod, C and Pfennig, K and Rice, A M and Ritchie, M G and Seifert, B and Smadja, C M and Stelkens, R and Szymura, J M and Väinölä, R and Wolf, J B W and Zinner, D},
pages = {229-246},
url = {http://dx.doi.org/10.1111/j.1420-9101.2012.02599.x},
year = {2013},
month = {feb},
urldate = {2016-08-09},
journal = {Journal of Evolutionary Biology},
volume = {26},
number = {2},
doi = {10.1111/j.1420-9101.2012.02599.x},
pmid = {23323997},
sciwheel-projects = {New Stuff},
abstract = {Hybridization has many and varied impacts on the process of speciation. Hybridization may slow or reverse differentiation by allowing gene flow and recombination. It may accelerate speciation via adaptive introgression or cause near-instantaneous speciation by allopolyploidization. It may have multiple effects at different stages and in different spatial contexts within a single speciation event. We offer a perspective on the context and evolutionary significance of hybridization during speciation, highlighting issues of current interest and debate. In secondary contact zones, it is uncertain if barriers to gene flow will be strengthened or broken down due to recombination and gene flow. Theory and empirical evidence suggest the latter is more likely, except within and around strongly selected genomic regions. Hybridization may contribute to speciation through the formation of new hybrid taxa, whereas introgression of a few loci may promote adaptive divergence and so facilitate speciation. Gene regulatory networks, epigenetic effects and the evolution of selfish genetic material in the genome suggest that the Dobzhansky-Muller model of hybrid incompatibilities requires a broader interpretation. Finally, although the incidence of reinforcement remains uncertain, this and other interactions in areas of sympatry may have knock-on effects on speciation both within and outside regions of hybridization. \copyright 2013 The Authors. Journal of Evolutionary Biology \copyright 2013 European Society For Evolutionary Biology.}
}
@article{force_1999,
title = {Preservation of duplicate genes by complementary, degenerative mutations.},
author = {Force, A and Lynch, M and Pickett, F B and Amores, A and Yan, Y L and Postlethwait, J},
pages = {1531-1545},
url = {https://www.ncbi.nlm.nih.gov/pubmed/10101175},
year = {1999},
month = {apr},
urldate = {2016-10-04},
journal = {Genetics},
volume = {151},
number = {4},
pmid = {10101175},
pmcid = {PMC1460548},
sciwheel-projects = {Gene Silencing},
abstract = {The origin of organismal complexity is generally thought to be tightly coupled to the evolution of new gene functions arising subsequent to gene duplication. Under the classical model for the evolution of duplicate genes, one member of the duplicated pair usually degenerates within a few million years by accumulating deleterious mutations, while the other duplicate retains the original function. This model further predicts that on rare occasions, one duplicate may acquire a new adaptive function, resulting in the preservation of both members of the pair, one with the new function and the other retaining the old. However, empirical data suggest that a much greater proportion of gene duplicates is preserved than predicted by the classical model. Here we present a new conceptual framework for understanding the evolution of duplicate genes that may help explain this conundrum. Focusing on the regulatory complexity of eukaryotic genes, we show how complementary degenerative mutations in different regulatory elements of duplicated genes can facilitate the preservation of both duplicates, thereby increasing long-term opportunities for the evolution of new gene functions. The duplication-degeneration-complementation ({DDC}) model predicts that (1) degenerative mutations in regulatory elements can increase rather than reduce the probability of duplicate gene preservation and (2) the usual mechanism of duplicate gene preservation is the partitioning of ancestral functions rather than the evolution of new functions. We present several examples (including analysis of a new engrailed gene in zebrafish) that appear to be consistent with the {DDC} model, and we suggest several analytical and experimental approaches for determining whether the complementary loss of gene subfunctions or the acquisition of novel functions are likely to be the primary mechanisms for the preservation of gene duplicates. For a newly duplicated paralog, survival depends on the outcome of the race between entropic decay and chance acquisition of an advantageous regulatory mutation. Sidow 1996(p. 717) On one hand, it may fix an advantageous allele giving it a slightly different, and selectable, function from its original copy. This initial fixation provides substantial protection against future fixation of null mutations, allowing additional mutations to accumulate that refine functional differentiation. Alternatively, a duplicate locus can instead first fix a null allele, becoming a pseudogene. Walsh 1995 (p. 426) Duplicated genes persist only if mutations create new and essential protein functions, an event that is predicted to occur rarely. Nadeau and Sankoff 1997 (p. 1259) Thus overall, with complex metazoans, the major mechanism for retention of ancient gene duplicates would appear to have been the acquisition of novel expression sites for developmental genes, with its accompanying opportunity for new gene roles underlying the progressive extension of development itself. Cooke et al. 1997 (p. 362)}
}
@article{hewitt_2001,
title = {Speciation, hybrid zones and phylogeography - or seeing genes in space and time.},
author = {Hewitt, G M},
pages = {537-549},
url = {http://dx.doi.org/10.1046/j.1365-294x.2001.01202.x},
year = {2001},
month = {mar},
urldate = {2019-11-20},
journal = {Molecular Ecology},
volume = {10},
number = {3},
doi = {10.1046/j.1365-294x.2001.01202.x},
pmid = {11298967},
sciwheel-projects = {Glaciation Cycles},
abstract = {The origins and development of the study of speciation, hybrid zones and phylogeography are outlined using evolutionary iconography. This traces the ideas in this field from Lamarck and Darwin through to the present as represented in diagrams and figures. A 'tree of trees' summarizes this growth and current vitality. The new facility to use various {DNA} sequences from nuclear, mitochondrial and chloroplast genomes to determine genetic variation throughout a species range is examined particularly. There is great genomic subdivision across species distributions, which can be interpreted in the light of the recent demonstrations of severe palaeoclimatic oscillations. Refugia and postglacial colonization routes are proposed for several organisms across Europe. The role of geography in speciation through the Pleistocene is considered. These emerging principles and analyses are applied to data available on a variety of organisms in other regions of the world, such as the Arctic, North America and the Tropics, and including the progress of Homo sapiens through the last ice age. Some suggestions are made for future research directions.}
}
@article{skelly_2003,
title = {Assimilation of natural benthic substrates by two species of tadpoles},
author = {Skelly, David K. and Golon, Jennifer},
pages = {37-42},
url = {http://www.bioone.org/doi/abs/10.1655/0018-0831\%282003\%29059\%{5B0037\}%{3AAONBSB\}%{5D2}.0.{CO\}%{3B2}},
year = {2003},
month = {mar},
urldate = {2016-08-09},
journal = {Herpetologica},
volume = {59},
number = {1},
issn = {0018-0831},
doi = {10.1655/0018-0831(2003)059[0037:{AONBSB}]2.0.{CO};2},
sciwheel-projects = {Senior Thesis}
}
@article{tabebordbar_2016,
title = {In vivo gene editing in dystrophic mouse muscle and muscle stem cells.},
author = {Tabebordbar, Mohammadsharif and Zhu, Kexian and Cheng, Jason K W and Chew, Wei Leong and Widrick, Jeffrey J and Yan, Winston X and Maesner, Claire and Wu, Elizabeth Y and Xiao, Ru and Ran, F Ann and Cong, Le and Zhang, Feng and Vandenberghe, Luk H and Church, George M and Wagers, Amy J},
pages = {407-411},
url = {http://dx.doi.org/10.1126/science.aad5177},
year = {2016},
month = {jan},
day = {22},
urldate = {2018-10-26},
journal = {Science},
volume = {351},
number = {6271},
doi = {10.1126/science.aad5177},
pmid = {26721686},
pmcid = {PMC4924477},
abstract = {Frame-disrupting mutations in the {DMD} gene, encoding dystrophin, compromise myofiber integrity and drive muscle deterioration in Duchenne muscular dystrophy ({DMD}). Removing one or more exons from the mutated transcript can produce an in-frame {mRNA} and a truncated, but still functional, protein. In this study, we developed and tested a direct gene-editing approach to induce exon deletion and recover dystrophin expression in the mdx mouse model of {DMD}. Delivery by adeno-associated virus ({AAV}) of clustered regularly interspaced short palindromic repeats ({CRISPR})-Cas9 endonucleases coupled with paired guide {RNAs} flanking the mutated Dmd exon23 resulted in excision of intervening {DNA} and restored the Dmd reading frame in myofibers, cardiomyocytes, and muscle stem cells after local or systemic delivery. {AAV}-Dmd {CRISPR} treatment partially recovered muscle functional deficiencies and generated a pool of endogenously corrected myogenic precursors in mdx mouse muscle. Copyright \copyright 2016, American Association for the Advancement of Science.}
}
@article{watson_2016,
title = {How can evolution learn?},
author = {Watson, Richard A and Szathmáry, Eörs},
pages = {147-157},
url = {http://dx.doi.org/10.1016/j.tree.2015.11.009},
year = {2016},
month = {feb},
urldate = {2018-09-13},
journal = {Trends in Ecology \& Evolution},
volume = {31},
number = {2},
doi = {10.1016/j.tree.2015.11.009},
pmid = {26705684},
sciwheel-projects = {Travis Reading Group},
abstract = {The theory of evolution links random variation and selection to incremental adaptation. In a different intellectual domain, learning theory links incremental adaptation (e.g., from positive and/or negative reinforcement) to intelligent behaviour. Specifically, learning theory explains how incremental adaptation can acquire knowledge from past experience and use it to direct future behaviours toward favourable outcomes. Until recently such cognitive learning seemed irrelevant to the 'uninformed' process of evolution. In our opinion, however, new results formally linking evolutionary processes to the principles of learning might provide solutions to several evolutionary puzzles - the evolution of evolvability, the evolution of ecological organisation, and evolutionary transitions in individuality. If so, the ability for evolution to learn might explain how it produces such apparently intelligent designs. Copyright \copyright 2015 Elsevier Ltd. All rights reserved.}
}
@article{friedberg_2011,
title = {Supplementary information in published manuscripts.},
author = {Friedberg, Errol C},
pages = {2},
url = {http://dx.doi.org/10.1016/j.dnarep.2010.11.002},
year = {2011},
month = {jan},
day = {2},
urldate = {2019-09-07},
journal = {{DNA} Repair},
volume = {10},
number = {1},
doi = {10.1016/j.dnarep.2010.11.002},
pmid = {21112818}
}
@article{flachs_2012,
title = {Interallelic and intergenic incompatibilities of the Prdm9 (Hst1) gene in mouse hybrid sterility.},
author = {Flachs, Petr and Mihola, Ondřej and Simeček, Petr and Gregorová, Soňa and Schimenti, John C and Matsui, Yasuhisa and Baudat, Frédéric and de Massy, Bernard and Piálek, Jaroslav and Forejt, Jiří and Trachtulec, Zdenek},
pages = {e1003044},
url = {http://dx.doi.org/10.1371/journal.pgen.1003044},
year = {2012},
month = {nov},
day = {1},
urldate = {2017-11-27},
journal = {{PLoS} Genetics},
volume = {8},
number = {11},
doi = {10.1371/journal.pgen.1003044},
pmid = {23133405},
pmcid = {PMC3486856},
sciwheel-projects = {General {CD} and Speciation},
abstract = {The Dobzhansky-Muller model of incompatibilities explains reproductive isolation between species by incorrect epistatic interactions. Although the mechanisms of speciation are of great interest, no incompatibility has been characterized at the gene level in mammals. The Hybrid sterility 1 gene (Hst1) participates in the arrest of meiosis in F(1) males of certain strains from two Mus musculus subspecies, e.g., {PWD} from M. m. musculus and {C57BL}/{6J} (henceforth B6) from M. m. domesticus. Hst1 has been identified as a meiotic {PR}-domain gene (Prdm9) encoding histone 3 methyltransferase in the male offspring of {PWD} females and B6 males, ({PWD}×B6)F(1). To characterize the incompatibilities underlying hybrid sterility, we phenotyped reproductive and meiotic markers in males with altered copy numbers of Prdm9. A partial rescue of fertility was observed upon removal of the B6 allele of Prdm9 from the azoospermic ({PWD}×B6)F(1) hybrids, whereas removing one of the two Prdm9 copies in {PWD} or B6 background had no effect on male reproduction. Incompatibility(ies) not involving Prdm9(B6) also acts in the ({PWD}×B6)F(1) hybrids, since the correction of hybrid sterility by Prdm9(B6) deletion was not complete. Additions and subtractions of Prdm9 copies, as well as allelic replacements, improved meiotic progression and fecundity also in the progeny-producing reciprocal (B6×{PWD})F(1) males. Moreover, an increased dosage of Prdm9 and reciprocal cross enhanced fertility of other sperm-carrying male hybrids, ({PWD}×B6-{C3H}.Prdm9)F(1), harboring another Prdm9 allele of M. m. domesticus origin. The levels of Prdm9 {mRNA} isoforms were similar in the prepubertal testes of all types of F(1) hybrids of {PWD} with B6 and B6-{C3H}.Prdm9 despite their different prospective fertility, but decreased to 53\% after removal of Prdm9(B6). Therefore, the Prdm9(B6) allele probably takes part in posttranscriptional dominant-negative hybrid interaction(s) absent in the parental strains.}
}
@article{conesa_2016,
title = {A survey of best practices for {RNA}-seq data analysis.},
author = {Conesa, Ana and Madrigal, Pedro and Tarazona, Sonia and Gomez-Cabrero, David and Cervera, Alejandra and {McPherson}, Andrew and Szcześniak, Michał Wojciech and Gaffney, Daniel J and Elo, Laura L and Zhang, Xuegong and Mortazavi, Ali},
pages = {13},
url = {http://genomebiology.com/2016/17/1/13},
year = {2016},
month = {jan},
day = {26},
urldate = {2017-12-19},
journal = {Genome Biology},
volume = {17},
number = {1},
issn = {1474-{760X}},
doi = {10.1186/s13059-016-0881-8},
pmid = {26813401},
pmcid = {PMC4728800},
sciwheel-projects = {{RNA}-seq},
abstract = {{RNA}-sequencing ({RNA}-seq) has a wide variety of applications, but no single analysis pipeline can be used in all cases. We review all of the major steps in {RNA}-seq data analysis, including experimental design, quality control, read alignment, quantification of gene and transcript levels, visualization, differential gene expression, alternative splicing, functional analysis, gene fusion detection and {eQTL} mapping. We highlight the challenges associated with each step. We discuss the analysis of small {RNAs} and the integration of {RNA}-seq with other functional genomics techniques. Finally, we discuss the outlook for novel technologies that are changing the state of the art in transcriptomics.}
}
@article{bikard_2009,
title = {Divergent evolution of duplicate genes leads to genetic incompatibilities within \emph{A. thaliana}.},
author = {Bikard, David and Patel, Dhaval and Le Metté, Claire and Giorgi, Veronica and Camilleri, Christine and Bennett, Malcolm J and Loudet, Olivier},
pages = {623-626},
url = {http://dx.doi.org/10.1126/science.1165917},
year = {2009},
month = {jan},
day = {30},
urldate = {2017-11-27},
journal = {Science},
volume = {323},
number = {5914},
issn = {1095-9203},
doi = {10.1126/science.1165917},
pmid = {19179528},
sciwheel-projects = {Gene Duplication and Assosciated},
abstract = {Genetic incompatibilities resulting from interactions between two loci represent a potential source of postzygotic barriers and may be an important factor in evolution when they impair the outcome of interspecific crosses. We show that, in crosses between strains of the plant \emph{Arabidopsis thaliana}, loci interact epistatically, controlling a recessive embryo lethality. This interaction is explained by divergent evolution occurring among paralogs of an essential duplicate gene, for which the functional copy is not located at the same locus in different accessions. These paralogs demonstrate genetic heterogeneity in their respective evolutionary trajectories, which results in widespread incompatibility among strains. Our data suggest that these passive mechanisms, gene duplication and extinction, could represent an important source of genetic incompatibilities across all taxa.}
}
@article{adams_2010,
title = {Parallel evolution of character displacement driven by competitive selection in terrestrial salamanders.},
author = {Adams, Dean C},
pages = {72},
url = {http://dx.doi.org/10.1186/1471-2148-10-72},
year = {2010},
month = {mar},
day = {10},
urldate = {2018-03-22},
journal = {{BMC} Evolutionary Biology},
volume = {10},
doi = {10.1186/1471-2148-10-72},
pmid = {20219132},
pmcid = {PMC2841172},
sciwheel-projects = {General {CD} and Speciation},
abstract = {{BACKGROUND}: Parallel evolution can occur when common environmental factors exert similar selective forces on morphological variation in populations in different geographic localities. Competition can also generate morphological shifts, and if competing species co-occur in multiple geographic regions, then repeated instances of competitively-driven morphological divergence (character displacement) can occur. Despite the importance of character displacement for inferring the role of selection in morphological evolution however, replicated instances of sympatric morphological divergence are understudied. {RESULTS}: I tested the hypothesis that interspecific competition generated patterns of parallel morphological divergence in multiple geographic locations where two competing salamander species, Plethodon jordani and P. teyahalee, come into contact. I used geometric morphometrics to characterize head shape and found ecological character displacement in sympatric localities on each of three distinct mountains (geographic transects), where sympatric specimens displayed greater cranial differences and an increase in cranial robustness as compared to allopatric specimens. Using a recently developed analytical procedure, I also found that the observed morphological evolution within each species was consistent among transects; both in the total amount of morphological change as well as the direction of evolution in the morphological data space. This provided strong statistical evidence of parallel morphological evolution within species across replicate geographic transects. {CONCLUSIONS}: The results presented here reveal that the morphological evolution of each species followed a common evolutionary path in each transect. Because dispersal between sympatric locations among transects is unlikely, these findings suggest that the repeated instances of character displacement have evolved in situ. They also suggest that selection from competitive interactions plays an important role in initiating sympatric morphological divergence in these species, and drives parallel sympatric morphological divergence between species.}
}
@article{tank_2015,
title = {Nested radiations and the pulse of angiosperm diversification: increased diversification rates often follow whole genome duplications.},
author = {Tank, David C and Eastman, Jonathan M and Pennell, Matthew W and Soltis, Pamela S and Soltis, Douglas E and Hinchliff, Cody E and Brown, Joseph W and Sessa, Emily B and Harmon, Luke J},
pages = {454-467},
url = {http://dx.doi.org/10.1111/nph.13491},
year = {2015},
month = {jul},
urldate = {2018-04-12},
journal = {The New Phytologist},
volume = {207},
number = {2},
doi = {10.1111/nph.13491},
pmid = {26053261},
sciwheel-projects = {General {CD} and Speciation},
abstract = {Our growing understanding of the plant tree of life provides a novel opportunity to uncover the major drivers of angiosperm diversity. Using a time-calibrated phylogeny, we characterized hot and cold spots of lineage diversification across the angiosperm tree of life by modeling evolutionary diversification using stepwise {AIC} ({MEDUSA}). We also tested the whole-genome duplication ({WGD}) radiation lag-time model, which postulates that increases in diversification tend to lag behind established {WGD} events. Diversification rates have been incredibly heterogeneous throughout the evolutionary history of angiosperms and reveal a pattern of 'nested radiations' - increases in net diversification nested within other radiations. This pattern in turn generates a negative relationship between clade age and diversity across both families and orders. We suggest that stochastically changing diversification rates across the phylogeny explain these patterns. Finally, we demonstrate significant statistical support for the {WGD} radiation lag-time model. Across angiosperms, nested shifts in diversification led to an overall increasing rate of net diversification and declining relative extinction rates through time. These diversification shifts are only rarely perfectly associated with {WGD} events, but commonly follow them after a lag period. \copyright 2015 The Authors. New Phytologist \copyright 2015 New Phytologist Trust.}
}
@article{birand_2012,
title = {Patterns of species ranges, speciation, and extinction.},
author = {Birand, Aysegul and Vose, Aaron and Gavrilets, Sergey},
pages = {1-21},
url = {http://dx.doi.org/10.1086/663202},
year = {2012},
month = {jan},
urldate = {2016-08-09},
journal = {The American Naturalist},
volume = {179},
number = {1},
issn = {1537-5323},
doi = {10.1086/663202},
pmid = {22173457},
sciwheel-projects = {New Stuff},
abstract = {The exact nature of the relationship among species range sizes, speciation, and extinction events is not well understood. The factors that promote larger ranges, such as broad niche widths and high dispersal abilities, could increase the likelihood of encountering new habitats but also prevent local adaptation due to high gene flow. Similarly, low dispersal abilities or narrower niche widths could cause populations to be isolated, but such populations may lack advantageous mutations due to low population sizes. Here we present a large-scale, spatially explicit, individual-based model addressing the relationships between species ranges, speciation, and extinction. We followed the evolutionary dynamics of hundreds of thousands of diploid individuals for 200,000 generations. Individuals adapted to multiple resources and formed ecological species in a multidimensional trait space. These species varied in niche widths, and we observed the coexistence of generalists and specialists on a few resources. Our model shows that species ranges correlate with dispersal abilities but do not change with the strength of fitness trade-offs; however, high dispersal abilities and low resource utilization costs, which favored broad niche widths, have a strong negative effect on speciation rates. An unexpected result of our model is the strong effect of underlying resource distributions on speciation: in highly fragmented landscapes, speciation rates are reduced. \copyright 2011 by The University of Chicago.}
}
@article{stadler_2015,
title = {How well can the exponential-growth coalescent approximate constant-rate birth-death population dynamics?},
author = {Stadler, Tanja and Vaughan, Timothy G and Gavryushkin, Alex and Guindon, Stephane and Kühnert, Denise and Leventhal, Gabriel E and Drummond, Alexei J},
pages = {20150420},
url = {http://dx.doi.org/10.1098/rspb.2015.0420},
year = {2015},
month = {may},
day = {7},
urldate = {2017-10-19},
journal = {Proceedings. Biological Sciences / the Royal Society},
volume = {282},
number = {1806},
doi = {10.1098/rspb.2015.0420},
pmid = {25876846},
pmcid = {PMC4426635},
sciwheel-projects = {MSC},
abstract = {One of the central objectives in the field of phylodynamics is the quantification of population dynamic processes using genetic sequence data or in some cases phenotypic data. Phylodynamics has been successfully applied to many different processes, such as the spread of infectious diseases, within-host evolution of a pathogen, macroevolution and even language evolution. Phylodynamic analysis requires a probability distribution on phylogenetic trees spanned by the genetic data. Because such a probability distribution is not available for many common stochastic population dynamic processes, coalescent-based approximations assuming deterministic population size changes are widely employed. Key to many population dynamic models, in particular epidemiological models, is a period of exponential population growth during the initial phase. Here, we show that the coalescent does not well approximate stochastic exponential population growth, which is typically modelled by a birth-death process. We demonstrate that introducing demographic stochasticity into the population size function of the coalescent improves the approximation for values of R0 close to 1, but substantial differences remain for large R0. In addition, the computational advantage of using an approximation over exact models vanishes when introducing such demographic stochasticity. These results highlight that we need to increase efforts to develop phylodynamic tools that correctly account for the stochasticity of population dynamic models for inference.}
}
@article{hhna_2014,
title = {Probabilistic graphical model representation in phylogenetics.},
author = {Höhna, Sebastian and Heath, Tracy A and Boussau, Bastien and Landis, Michael J and Ronquist, Fredrik and Huelsenbeck, John P},
pages = {753-771},
url = {http://dx.doi.org/10.1093/sysbio/syu039},
year = {2014},
month = {sep},
urldate = {2016-08-09},
journal = {Systematic Biology},
volume = {63},
number = {5},
doi = {10.1093/sysbio/syu039},
pmid = {24951559},
pmcid = {PMC4184382},
sciwheel-projects = {Genetics Methods},
abstract = {Recent years have seen a rapid expansion of the model space explored in statistical phylogenetics, emphasizing the need for new approaches to statistical model representation and software development. Clear communication and representation of the chosen model is crucial for: (i) reproducibility of an analysis, (ii) model development, and (iii) software design. Moreover, a unified, clear and understandable framework for model representation lowers the barrier for beginners and nonspecialists to grasp complex phylogenetic models, including their assumptions and parameter/variable dependencies. Graphical modeling is a unifying framework that has gained in popularity in the statistical literature in recent years. The core idea is to break complex models into conditionally independent distributions. The strength lies in the comprehensibility, flexibility, and adaptability of this formalism, and the large body of computational work based on it. Graphical models are well-suited to teach statistical models, to facilitate communication among phylogeneticists and in the development of generic software for simulation and statistical inference. Here, we provide an introduction to graphical models for phylogeneticists and extend the standard graphical model representation to the realm of phylogenetics. We introduce a new graphical model component, tree plates, to capture the changing structure of the subgraph corresponding to a phylogenetic tree. We describe a range of phylogenetic models using the graphical model framework and introduce modules to simplify the representation of standard components in large and complex models. Phylogenetic model graphs can be readily used in simulation, maximum likelihood inference, and Bayesian inference using, for example, Metropolis-Hastings or Gibbs sampling of the posterior distribution. \copyright The Author(s) 2014. Published by Oxford University Press, on behalf of the Society of Systematic Biologists.}
}
@article{stevens_1946,
title = {On the Theory of Scales of Measurement},
author = {Stevens, S. S.},
pages = {677-680},
url = {http://www.sciencemag.org/cgi/doi/10.1126/science.103.2684.677},
year = {1946},
month = {jun},
day = {7},
urldate = {2018-09-05},
journal = {Science},
volume = {103},
number = {2684},
issn = {0036-8075},
doi = {10.1126/science.103.2684.677},
pmid = {17750512},
sciwheel-projects = {Measurement Theory}
}
@article{mcdonald_2016,
title = {Sex speeds adaptation by altering the dynamics of molecular evolution.},
author = {{McDonald}, Michael J and Rice, Daniel P and Desai, Michael M},
pages = {233-236},
url = {http://www.nature.com/doifinder/10.1038/nature17143},
year = {2016},
month = {mar},
day = {10},
urldate = {2016-08-09},
journal = {Nature},
volume = {531},
number = {7593},
issn = {0028-0836},
doi = {10.1038/nature17143},
pmid = {26909573},
pmcid = {PMC4855304},
sciwheel-projects = {New Stuff},
abstract = {Sex and recombination are pervasive throughout nature despite their substantial costs. Understanding the evolutionary forces that maintain these phenomena is a central challenge in biology. One longstanding hypothesis argues that sex is beneficial because recombination speeds adaptation. Theory has proposed several distinct population genetic mechanisms that could underlie this advantage. For example, sex can promote the fixation of beneficial mutations either by alleviating interference competition (the Fisher-Muller effect) or by separating them from deleterious load (the ruby in the rubbish effect). Previous experiments confirm that sex can increase the rate of adaptation, but these studies did not observe the evolutionary dynamics that drive this effect at the genomic level. Here we present the first, to our knowledge, comparison between the sequence-level dynamics of adaptation in experimental sexual and asexual Saccharomyces cerevisiae populations, which allows us to identify the specific mechanisms by which sex speeds adaptation. We find that sex alters the molecular signatures of evolution by changing the spectrum of mutations that fix, and confirm theoretical predictions that it does so by alleviating clonal interference. We also show that substantially deleterious mutations hitchhike to fixation in adapting asexual populations. In contrast, recombination prevents such mutations from fixing. Our results demonstrate that sex both speeds adaptation and alters its molecular signature by allowing natural selection to more efficiently sort beneficial from deleterious mutations.}
}
@article{rossibarra_2008,
title = {Patterns of polymorphism and demographic history in natural populations of \emph{Arabidopsis lyrata}.},
author = {Ross-Ibarra, Jeffrey and Wright, Stephen I and Foxe, John Paul and Kawabe, Akira and {DeRose}-Wilson, Leah and Gos, Gesseca and Charlesworth, Deborah and Gaut, Brandon S},
pages = {e2411},
url = {http://dx.doi.org/10.1371/journal.pone.0002411},
year = {2008},
month = {jun},
day = {11},
urldate = {2019-02-16},
journal = {Plos One},
volume = {3},
number = {6},
issn = {1932-6203},
doi = {10.1371/journal.pone.0002411},
pmid = {18545707},
pmcid = {PMC2408968},
sciwheel-projects = {Versicolor/Chrysoscelis Paper},
abstract = {{BACKGROUND}: Many of the processes affecting genetic diversity act on local populations. However, studies of plant nucleotide diversity have largely ignored local sampling, making it difficult to infer the demographic history of populations and to assess the importance of local adaptation. \emph{Arabidopsis lyrata}, a self-incompatible, perennial species with a circumpolar distribution, is an excellent model system in which to study the roles of demographic history and local adaptation in patterning genetic variation. {PRINCIPAL} {FINDINGS}: We studied nucleotide diversity in six natural populations of \emph{Arabidopsis lyrata}, using 77 loci sampled from 140 chromosomes. The six populations were highly differentiated, with a median {FST} of 0.52, and structure analysis revealed no evidence of admixed individuals. Average within-population diversity varied among populations, with the highest diversity found in a German population; this population harbors 3-fold higher levels of silent diversity than worldwide samples of \emph{A. thaliana}. All A. lyrata populations also yielded positive values of Tajima's D. We estimated a demographic model for these populations, finding evidence of population divergence over the past 19,000 to 47,000 years involving non-equilibrium demographic events that reduced the effective size of most populations. Finally, we used the inferred demographic model to perform an initial test for local adaptation and identified several genes, including the flowering time gene {FCA} and a disease resistance locus, as candidates for local adaptation events. {CONCLUSIONS}: Our results underscore the importance of population-specific, non-equilibrium demographic processes in patterning diversity within A. lyrata. Moreover, our extensive dataset provides an important resource for future molecular population genetic studies of local adaptation in A. lyrata.}
}
@article{schrider_2016,
title = {Parallel Evolution of Copy-Number Variation across Continents in \emph{Drosophila} \emph{melanogaster}.},
author = {Schrider, Daniel R and Hahn, Matthew W and Begun, David J},
pages = {1308-1316},
url = {http://dx.doi.org/10.1093/molbev/msw014},
year = {2016},
month = {jan},
day = {25},
urldate = {2020-09-06},
journal = {Molecular Biology and Evolution},
volume = {33},
number = {5},
doi = {10.1093/molbev/msw014},
pmid = {26809315},
pmcid = {PMC4909135},
sciwheel-projects = {Possible Schrider Lab Project},
abstract = {Genetic differentiation across populations that is maintained in the presence of gene flow is a hallmark of spatially varying selection. In \emph{Drosophila} \emph{melanogaster}, the latitudinal clines across the eastern coasts of Australia and North America appear to be examples of this type of selection, with recent studies showing that a substantial portion of the D. \emph{melanogaster} genome exhibits allele frequency differentiation with respect to latitude on both continents. As of yet there has been no genome-wide examination of differentiated copy-number variants ({CNVs}) in these geographic regions, despite their potential importance for phenotypic variation in \emph{Drosophila} and other taxa. Here, we present an analysis of geographic variation in {CNVs} in D. \emph{melanogaster}. We also present the first genomic analysis of geographic variation for copy-number variation in the sister species, D. \emph{simulans}, in order to investigate patterns of parallel evolution in these close relatives. In D. \emph{melanogaster} we find hundreds of {CNVs}, many of which show parallel patterns of geographic variation on both continents, lending support to the idea that they are influenced by spatially varying selection. These findings support the idea that polymorphic {CNVs} contribute to local adaptation in D. \emph{melanogaster} In contrast, we find very few {CNVs} in D. \emph{simulans} that are geographically differentiated in parallel on both continents, consistent with earlier work suggesting that clinal patterns are weaker in this species. \copyright The Author 2016. Published by Oxford University Press on behalf of the Society for Molecular Biology and Evolution. All rights reserved. For permissions, please e-mail: journals.permissions@oup.com.}
}
@article{otto_2002,
title = {Resolving the paradox of sex and recombination.},
author = {Otto, Sarah P and Lenormand, Thomas},
pages = {252-261},
url = {http://dx.doi.org/10.1038/nrg761},
year = {2002},
month = {apr},
urldate = {2017-11-15},
journal = {Nature Reviews. Genetics},
volume = {3},
number = {4},
doi = {10.1038/nrg761},
pmid = {11967550},
sciwheel-projects = {Seminal Papers},
abstract = {Sexual reproduction and recombination are ubiquitous. However, a large body of theoretical work has shown that these processes should only evolve under a restricted set of conditions. New studies indicate that this discrepancy might result from the fact that previous models have ignored important complexities that face natural populations, such as genetic drift and the spatial structure of populations.}
}
@article{guimares_2014,
title = {One step forward: contrasting the effects of Toe clipping and {PIT} tagging on frog survival and recapture probability.},
author = {Guimarães, Murilo and Corrêa, Décio T and Filho, Sérgio S and Oliveira, Thiago A L and Doherty, Paul F and Sawaya, Ricardo J},
pages = {1480-1490},
url = {http://dx.doi.org/10.1002/ece3.1047},
year = {2014},
month = {apr},
urldate = {2017-03-31},
journal = {Ecology and evolution},
volume = {4},
number = {8},
doi = {10.1002/ece3.1047},
pmid = {24834342},
pmcid = {PMC4020705},
abstract = {Amphibians have been declining worldwide and the comprehension of the threats that they face could be improved by using mark-recapture models to estimate vital rates of natural populations. Recently, the consequences of marking amphibians have been under discussion and the effects of toe clipping on survival are debatable, although it is still the most common technique for individually identifying amphibians. The passive integrated transponder ({PIT} tag) is an alternative technique, but comparisons among marking techniques in free-ranging populations are still lacking. We compared these two marking techniques using mark-recapture models to estimate apparent survival and recapture probability of a neotropical population of the blacksmith tree frog, Hypsiboas faber. We tested the effects of marking technique and number of toe pads removed while controlling for sex. Survival was similar among groups, although slightly decreased from individuals with one toe pad removed, to individuals with two and three toe pads removed, and finally to {PIT}-tagged individuals. No sex differences were detected. Recapture probability slightly increased with the number of toe pads removed and was the lowest for {PIT}-tagged individuals. Sex was an important predictor for recapture probability, with males being nearly five times more likely to be recaptured. Potential negative effects of both techniques may include reduced locomotion and high stress levels. We recommend the use of covariates in models to better understand the effects of marking techniques on frogs. Accounting for the effect of the technique on the results should be considered, because most techniques may reduce survival. Based on our results, but also on logistical and cost issues associated with {PIT} tagging, we suggest the use of toe clipping with anurans like the blacksmith tree frog.}
}
@article{freeling_2015,
title = {Fractionation and subfunctionalization following genome duplications: mechanisms that drive gene content and their consequences.},
author = {Freeling, Michael and Scanlon, Michael J and Fowler, John E},
pages = {110-118},
url = {http://dx.doi.org/10.1016/j.gde.2015.11.002},
year = {2015},
month = {dec},
day = {4},
urldate = {2016-09-20},
journal = {Current Opinion in Genetics \& Development},
volume = {35},
doi = {10.1016/j.gde.2015.11.002},
pmid = {26657818},
sciwheel-projects = {Gene Silencing},
abstract = {A gene's duplication relaxes selection. Loss of duplicate, low-function {DNA} (fractionation) sometimes follows, mostly by deletion in plants, but mostly via the pseudogene pathway in fish and other clades with smaller population sizes. Subfunctionalization--the founding term of the Xfunctionalization lexicon--while not the general cause of differences in duplicate gene retention, becomes primary as the number of a gene's cis-regulatory sites increases. Balanced gene drive explains retention for the average gene. Both maintenance-of-balance and subfunctionalization drive gene content nonrandomly, and currently fall outside of our accepted Theory of Evolution. The 'typical' mutation encountered by a gene duplicate is not a neutral loss-of-function; dominant mutations (Muller's lexicon; these are not neutral) abound, and confound X functionalization terms like 'neofunctionalization'. Confusion of words may cause confusion of thought. As with many plants, fish tetraploidies provide a higher throughput surrogate-genetic method to infer function from human and other vertebrate {ENCODE}-like regulatory sites. Copyright \copyright 2015 Elsevier Ltd. All rights reserved.}
}
@article{storz_2016,
title = {Causes of molecular convergence and parallelism in protein evolution.},
author = {Storz, Jay F},
pages = {239-250},
url = {http://dx.doi.org/10.1038/nrg.2016.11},
year = {2016},
month = {apr},
urldate = {2017-11-29},
journal = {Nature Reviews. Genetics},
volume = {17},
number = {4},
doi = {10.1038/nrg.2016.11},
pmid = {26972590},
pmcid = {PMC5482790},
sciwheel-projects = {General Evolution},
abstract = {To what extent is the convergent evolution of protein function attributable to convergent or parallel changes at the amino acid level? The mutations that contribute to adaptive protein evolution may represent a biased subset of all possible beneficial mutations owing to mutation bias and/or variation in the magnitude of deleterious pleiotropy. A key finding is that the fitness effects of amino acid mutations are often conditional on genetic background. This context dependence (epistasis) can reduce the probability of convergence and parallelism because it reduces the number of possible mutations that are unconditionally acceptable in divergent genetic backgrounds. Here, I review factors that influence the probability of replicated evolution at the molecular level.}
}
@article{lamb_1975,
title = {A spectrophotometric assay for trans-cinnamic acid 4-hydroxylase activity.},
author = {Lamb, C J and Rubery, P H},
pages = {554-561},
url = {https://www.ncbi.nlm.nih.gov/pubmed/926},
year = {1975},
month = {oct},
urldate = {2016-08-09},
journal = {Analytical Biochemistry},
volume = {68},
number = {2},
pmid = {926},
sciwheel-projects = {Metapop and Evo-Eco Term Paper}
}
@article{sderlund_1975,
title = {Properties of Semliki Forest virus nucleocapsid.},
author = {Söderlund, H and Kääriäinen, L and von Bonsdorff, C H},
pages = {412-417},
url = {https://www.ncbi.nlm.nih.gov/pubmed/1605},
year = {1975},
month = {oct},
urldate = {2016-08-09},
journal = {Medical biology},
volume = {53},
number = {5},
pmid = {1605},
sciwheel-projects = {Metapop and Evo-Eco Term Paper},
abstract = {The nucleocapsid of the Semliki Forest virus is composed of 34\% {RNA} and 66\% protein, or one {RNA} and about 240 capsid protein molecules. The particle is spherical, with a diameter of 38--39 nm. If the nucleocapsid is exposed to slightly acid {pH} (6.4--5.6) it undergoes a structural change and is contracted to a 32 nm state. A similar contraction can be effected by {RNase} treatment, in this case, however, in connection with a loss of {RNA}. Treatment of the nucleocapsid with 0.2 {mM} {SDS} results in dissociation of capsid protein from {RNA}, an effect which suggests strong {RNA}-protein interaction. At 0.05 {mM} {SDS} the protein remains associated with the {RNA}, but the S-value is reduced from 150 S to 100 S. Electron micrographs of the 100 S ribonucleoprotein showed irregular and strand-like structures.}
}
@article{thompson_1975,
title = {Serum-free growth of {HTC} cells containing glucocorticoid- and insulin-inducible tyrosine aminotransferase and cytoplasmic glucocorticoid receptors.},
author = {Thompson, E B and Anderson, C U and Lippman, M E},
pages = {403-411},
url = {https://www.ncbi.nlm.nih.gov/pubmed/411},
year = {1975},
month = {oct},
urldate = {2016-08-09},
journal = {Journal of Cellular Physiology},
volume = {86},
number = {2 {PT} 2 {SUPPL} 1},
pmid = {411},
sciwheel-projects = {Metapop and Evo-Eco Term Paper},
abstract = {{HTC} cells have been made to grow in chemically defined medium without any macromolecular supplements whatsoever. Initial estimates of their relative amino acid requirements have been made. The cells grown in the defined medium retain many of the differentiated features which have been the focus of investigation in their serum-grown counterparts. Thus, the cells in defined medium contain cytoplasmic glucocorticoid receptors and have tyrosine aminotransferase which can be induced by glucocorticoids, serum or insulin. These cells also produce, in small amounts, an as yet undefined rat serum protein.}
}
@article{dooren_1975,
title = {[Bone marrow transplantation in patients with aplastic anemia].},
author = {Dooren, L J and de Koning, J and Kamphuis, R P and Uittenbogaart, C H and Brubakk, A M and Vossen, J M},
pages = {330-351},
url = {https://www.ncbi.nlm.nih.gov/pubmed/276},
year = {1975},
urldate = {2016-08-09},
journal = {Hamatologie und Bluttransfusion},
volume = {16},
pmid = {276},
sciwheel-projects = {Metapop and Evo-Eco Term Paper}
}
@article{sheehan_2016,
title = {Deep learning for population genetic inference.},
author = {Sheehan, Sara and Song, Yun S},
pages = {e1004845},
url = {http://dx.doi.org/10.1371/journal.pcbi.1004845},
year = {2016},
month = {mar},
day = {28},
urldate = {2018-11-21},
journal = {{PLoS} Computational Biology},
volume = {12},
number = {3},
doi = {10.1371/journal.pcbi.1004845},
pmid = {27018908},
pmcid = {PMC4809617},
sciwheel-projects = {Polyploid Population Genomics and {PopGen}},
abstract = {Given genomic variation data from multiple individuals, computing the likelihood of complex population genetic models is often infeasible. To circumvent this problem, we introduce a novel likelihood-free inference framework by applying deep learning, a powerful modern technique in machine learning. Deep learning makes use of multilayer neural networks to learn a feature-based function from the input (e.g., hundreds of correlated summary statistics of data) to the output (e.g., population genetic parameters of interest). We demonstrate that deep learning can be effectively employed for population genetic inference and learning informative features of data. As a concrete application, we focus on the challenging problem of jointly inferring natural selection and demography (in the form of a population size change history). Our method is able to separate the global nature of demography from the local nature of selection, without sequential steps for these two factors. Studying demography and selection jointly is motivated by \emph{Drosophila}, where pervasive selection confounds demographic analysis. We apply our method to 197 African \emph{Drosophila} \emph{melanogaster} genomes from Zambia to infer both their overall demography, and regions of their genome under selection. We find many regions of the genome that have experienced hard sweeps, and fewer under selection on standing variation (soft sweep) or balancing selection. Interestingly, we find that soft sweeps and balancing selection occur more frequently closer to the centromere of each chromosome. In addition, our demographic inference suggests that previously estimated bottlenecks for African \emph{Drosophila} \emph{melanogaster} are too extreme.}
}
@article{huang_2012,
title = {{ART}: a next-generation sequencing read simulator.},
author = {Huang, Weichun and Li, Leping and Myers, Jason R and Marth, Gabor T},
pages = {593-594},
url = {http://dx.doi.org/10.1093/bioinformatics/btr708},
year = {2012},
month = {feb},
day = {15},
urldate = {2017-12-03},
journal = {Bioinformatics},
volume = {28},
number = {4},
doi = {10.1093/bioinformatics/btr708},
pmid = {22199392},
pmcid = {PMC3278762},
sciwheel-projects = {Genetics Methods},
abstract = {{UNLABELLED}: {ART} is a set of simulation tools that generate synthetic next-generation sequencing reads. This functionality is essential for testing and benchmarking tools for next-generation sequencing data analysis including read alignment, de novo assembly and genetic variation discovery. {ART} generates simulated sequencing reads by emulating the sequencing process with built-in, technology-specific read error models and base quality value profiles parameterized empirically in large sequencing datasets. We currently support all three major commercial next-generation sequencing platforms: Roche's 454, Illumina's Solexa and Applied Biosystems' {SOLiD}. {ART} also allows the flexibility to use customized read error model parameters and quality profiles. {AVAILABILITY}: Both source and binary software packages are available at http://www.niehs.nih.gov/research/resources/software/art.}
}
@article{springer_2016,
title = {The gene tree delusion.},
author = {Springer, Mark S and Gatesy, John},
pages = {1-33},
url = {http://dx.doi.org/10.1016/j.ympev.2015.07.018},
year = {2016},
month = {jan},
urldate = {2016-08-09},
journal = {Molecular Phylogenetics and Evolution},
volume = {94},
number = {Pt A},
doi = {10.1016/j.ympev.2015.07.018},
pmid = {26238460},
sciwheel-projects = {MSC},
abstract = {Higher-level relationships among placental mammals are mostly resolved, but several polytomies remain contentious. Song et al. (2012) claimed to have resolved three of these using shortcut coalescence methods ({MP}-{EST}, {STAR}) and further concluded that these methods, which assume no within-locus recombination, are required to unravel deep-level phylogenetic problems that have stymied concatenation. Here, we reanalyze Song et al.'s (2012) data and leverage these re-analyses to explore key issues in systematics including the recombination ratchet, gene tree stoichiometry, the proportion of gene tree incongruence that results from deep coalescence versus other factors, and simulations that compare the performance of coalescence and concatenation methods in species tree estimation. Song et al. (2012) reported an average locus length of 3.1 kb for the 447 protein-coding genes in their phylogenomic dataset, but the true mean length of these loci (start codon to stop codon) is 139.6 kb. Empirical estimates of recombination breakpoints in primates, coupled with consideration of the recombination ratchet, suggest that individual coalescence genes (c-genes) approach ∼12 bp or less for Song et al.'s (2012) dataset, three to four orders of magnitude shorter than the c-genes reported by these authors. This result has general implications for the application of coalescence methods in species tree estimation. We contend that it is illogical to apply coalescence methods to complete protein-coding sequences. Such analyses amalgamate c-genes with different evolutionary histories (i.e., exons separated by \textgreater100,000 bp), distort true gene tree stoichiometry that is required for accurate species tree inference, and contradict the central rationale for applying coalescence methods to difficult phylogenetic problems. In addition, Song et al.'s (2012) dataset of 447 genes includes 21 loci with switched taxonomic names, eight duplicated loci, 26 loci with non-homologous sequences that are grossly misaligned, and numerous loci with \textgreater50\% missing data for taxa that are misplaced in their gene trees. These problems were compounded by inadequate tree searches with nearest neighbor interchange branch swapping and inadvertent application of substitution models that did not account for among-site rate heterogeneity. Sixty-six gene trees imply unrealistic deep coalescences that exceed 100 million years ({MY}). Gene trees that were obtained with better justified models and search parameters show large increases in both likelihood scores and congruence. Coalescence analyses based on a curated set of 413 improved gene trees and a superior coalescence method ({ASTRAL}) support a Scandentia (treeshrews)+Glires (rabbits, rodents) clade, contradicting one of the three primary systematic conclusions of Song et al. (2012). Robust support for a Perissodactyla+Carnivora clade within Laurasiatheria is also lost, contradicting a second major conclusion of this study. Song et al.'s (2012) {MP}-{EST} species tree provided the basis for circular simulations that led these authors to conclude that the multispecies coalescent accounts for 77\% of the gene tree conflicts in their dataset, but many internal branches of their {MP}-{EST} tree are stunted by an order of magnitude or more due to wholesale gene tree reconstruction errors. An independent assessment of branch lengths suggests the multispecies coalescent accounts for ⩽ 15\% of the conflicts among Song et al.'s (2012) 447 gene trees. Unfortunately, Song et al.'s (2012) flawed phylogenomic dataset has been used as a model for additional simulation work that suggests the superiority of shortcut coalescence methods relative to concatenation. Investigator error was passed on to the subsequent simulation studies, which also incorporated further logical errors that should be avoided in future simulation studies. Illegitimate branch length switches in the simulation routines unfairly protected coalescence methods from their Achilles' heel, high gene tree reconstruction error at short internodes. These simulations therefore provide no evidence that shortcut coalescence methods out-compete concatenation at deep timescales. In summary, the long c-genes that are required for accurate reconstruction of species trees using shortcut coalescence methods do not exist and are a delusion. Coalescence approaches based on {SNPs} that are widely spaced in the genome avoid problems with the recombination ratchet and merit further pursuit in both empirical systematic research and simulations. Copyright \copyright 2015 Elsevier Inc. All rights reserved.}
}
@article{chelgren_2006,
title = {Carryover aquatic effects on survival of metamorphic frogs during pond emigration.},
author = {Chelgren, Nathan D and Rosenberg, Daniel K and Heppell, Selina S and Gitelman, Alix I},
pages = {250-261},
url = {http://dx.doi.org/10.1890/04-0329},
year = {2006},
month = {feb},
urldate = {2016-08-09},
journal = {Ecological Applications},
volume = {16},
number = {1},
doi = {10.1890/04-0329},
pmid = {16705977},
sciwheel-projects = {Senior Thesis},
abstract = {In organisms with complex life cycles, physiological stressors during early life stages may have fitness-level impacts that are delayed into later stages or habitats. We tested the hypothesis that body size and date of metamorphosis, which are highly responsive to aquatic stressors, influence post-metamorphic survival and movement patterns in the terrestrial phase of an ephemeral pond-breeding frog by examining these traits in two populations of northern red-legged frogs (Rana aurora aurora). To increase variation of body size at metamorphosis, we manipulated food availability for 314 of 1045 uniquely marked tadpoles and estimated the probability that frogs survived and emigrated using concentric rings of drift fencing surrounding ponds and Bayesian capture-recapture modeling. The odds of surviving and emigrating from the ponds to the innermost drift fences, approximately 12 m, increased by factors of 2.20 (95\% credibility intervals 1.39-4.23) and 2.54 (0.94-4.91) with each millimeter increase in snout-vent length and decreased by factors of 0.91 (0.85-0.96) and 0.89 (0.80-1.00) with each day's delay in metamorphosis for the two ponds. The odds of surviving and moving to the next ring of fencing, 12 m to approximately 40 m from the ponds, increased by a factor of 1.20 (0.45-4.06) with each millimeter increase in size. Our results demonstrated that body size and timing of metamorphosis relate strongly to the performance of newly metamorphosed frogs during their initial transition into terrestrial habitat. Carryover effects of aquatic stressors that reduce size and delay metamorphosis may have population-level impacts that are not expressed until terrestrial stages. Since changes in both aquatic and terrestrial systems are implicated in many amphibian declines, quantifying both immediate and delayed effects of stressors on demographic rates is critical to sound management.}
}
@article{williams_2009,
title = {Rapid responses of the prairie-forest ecotone to early Holocene aridity in mid-continental North America},
author = {Williams, John W. and Shuman, Bryan and Bartlein, Patrick J.},
pages = {195-207},
url = {http://linkinghub.elsevier.com/retrieve/pii/S0921818108001513},
year = {2009},
month = {apr},
urldate = {2020-09-25},
journal = {Global and planetary change},
volume = {66},
number = {3-4},
issn = {09218181},
doi = {10.1016/j.gloplacha.2008.10.012},
sciwheel-projects = {Glaciation Cycles}
}
@article{schmid_2015,
title = {Polyploidy in \emph{Amphibia}.},
author = {Schmid, Michael and Evans, Ben J and Bogart, James P},
pages = {315-330},
url = {http://dx.doi.org/10.1159/000431388},
year = {2015},
month = {jun},
day = {23},
urldate = {2016-08-09},
journal = {Cytogenetic and Genome Research},
volume = {145},
number = {3-4},
doi = {10.1159/000431388},
pmid = {26112701},
sciwheel-projects = {Versicolor/Chrysoscelis Paper},
abstract = {This review summarizes the current status of the known extant genuine polyploid anuran and urodelan species, as well as spontaneously originated and/or experimentally produced amphibian polyploids. The mechanisms by which polyploids can originate, the meiotic pairing configurations, the diploidization processes operating in polyploid genomes, the phenomenon of hybridogenesis, and the relationship between polyploidization and sex chromosome evolution are discussed. The polyploid systems in some important amphibian taxa are described in more detail.}
}
@article{todd_2016,
title = {The power and promise of {RNA}-seq in ecology and evolution.},
author = {Todd, Erica V and Black, Michael A and Gemmell, Neil J},
pages = {1224-1241},
url = {http://dx.doi.org/10.1111/mec.13526},
year = {2016},
month = {mar},
day = {1},
urldate = {2018-07-02},
journal = {Molecular Ecology},
volume = {25},
number = {6},
doi = {10.1111/mec.13526},
pmid = {26756714},
sciwheel-projects = {{RNA}-seq},
abstract = {Reference is regularly made to the power of new genomic sequencing approaches. Using powerful technology, however, is not the same as having the necessary power to address a research question with statistical robustness. In the rush to adopt new and improved genomic research methods, limitations of technology and experimental design may be initially neglected. Here, we review these issues with regard to {RNA} sequencing ({RNA}-seq). {RNA}-seq adds large-scale transcriptomics to the toolkit of ecological and evolutionary biologists, enabling differential gene expression ({DE}) studies in nonmodel species without the need for prior genomic resources. High biological variance is typical of field-based gene expression studies and means that larger sample sizes are often needed to achieve the same degree of statistical power as clinical studies based on data from cell lines or inbred animal models. Sequencing costs have plummeted, yet {RNA}-seq studies still underutilize biological replication. Finite research budgets force a trade-off between sequencing effort and replication in {RNA}-seq experimental design. However, clear guidelines for negotiating this trade-off, while taking into account study-specific factors affecting power, are currently lacking. Study designs that prioritize sequencing depth over replication fail to capitalize on the power of {RNA}-seq technology for {DE} inference. Significant recent research effort has gone into developing statistical frameworks and software tools for power analysis and sample size calculation in the context of {RNA}-seq {DE} analysis. We synthesize progress in this area and derive an accessible rule-of-thumb guide for designing powerful {RNA}-seq experiments relevant in eco-evolutionary and clinical settings alike. \copyright 2016 John Wiley \& Sons Ltd.}
}
@article{petkova_2016,
title = {Visualizing spatial population structure with estimated effective migration surfaces.},
author = {Petkova, Desislava and Novembre, John and Stephens, Matthew},
pages = {94-100},
url = {http://dx.doi.org/10.1038/ng.3464},
year = {2016},
month = {jan},
urldate = {2018-04-04},
journal = {Nature Genetics},
volume = {48},
number = {1},
doi = {10.1038/ng.3464},
pmid = {26642242},
pmcid = {PMC4696895},
sciwheel-projects = {Genetics Methods and Venom Evolution and Gene Duplication},
abstract = {Genetic data often exhibit patterns broadly consistent with 'isolation by distance'-a phenomenon where genetic similarity decays with geographic distance. In a heterogeneous habitat, this may occur more quickly in some regions than in others: for example, barriers to gene flow can accelerate differentiation between neighboring groups. We use the concept of 'effective migration' to model the relationship between genetics and geography. In this paradigm, effective migration is low in regions where genetic similarity decays quickly. We present a method to visualize variation in effective migration across a habitat from geographically indexed genetic data. Our approach uses a population genetic model to relate effective migration rates to expected genetic dissimilarities. We illustrate its potential and limitations using simulations and data from elephant, human and \emph{Arabidopsis thaliana} populations. The resulting visualizations highlight important spatial features of population structure that are difficult to discern using existing methods for summarizing genetic variation.}
}
@article{turelli_2001,
title = {Theory and speciation.},
author = {Turelli, M and Barton, N H. and Coyne, J A.},
pages = {330-343},
url = {http://dx.doi.org/10.1016/S0169-5347(01)02177-2},
year = {2001},
month = {jul},
day = {1},
urldate = {2018-02-05},
journal = {Trends in Ecology \& Evolution},
volume = {16},
number = {7},
doi = {10.1016/S0169-5347(01)02177-2},
pmid = {11403865},
sciwheel-projects = {General {CD} and Speciation},
abstract = {The study of speciation has become one of the most active areas of evolutionary biology, and substantial progress has been made in documenting and understanding phenomena ranging from sympatric speciation and reinforcement to the evolutionary genetics of postzygotic isolation. This progress has been driven largely by empirical results, and most useful theoretical work has concentrated on making sense of empirical patterns. Given the complexity of speciation, mathematical theory is subordinate to verbal theory and generalizations about data. Nevertheless, mathematical theory can provide a useful classification of verbal theories; can help determine the biological plausibility of verbal theories; can determine whether alternative mechanisms of speciation are consistent with empirical patterns; and can occasionally provide predictions that go beyond empirical generalizations. We discuss recent examples of progress in each of these areas.}
}
@article{hechinger_2011,
title = {Social organization in a flatworm: trematode parasites form soldier and reproductive castes.},
author = {Hechinger, Ryan F and Wood, Alan C and Kuris, Armand M},
pages = {656-665},
url = {http://dx.doi.org/10.1098/rspb.2010.1753},
year = {2011},
month = {mar},
day = {7},
urldate = {2017-11-02},
journal = {Proceedings. Biological Sciences / the Royal Society},
volume = {278},
number = {1706},
issn = {1471-2954},
doi = {10.1098/rspb.2010.1753},
pmid = {20851830},
pmcid = {PMC3030857},
sciwheel-projects = {Travis Reading Group},
abstract = {In some of the most complex animal societies, individuals exhibit a cooperative division of labour to form castes. The most pronounced types of caste formation involve reproductive and non-reproductive forms that are morphologically distinct. In colonies comprising separate or mobile individuals, this type of caste formation has been recognized only among the arthropods, sea anemones and mole-rats. Here, we document physical and behavioural caste formation in a flatworm. Trematode flatworm parasites undergo repeated clonal reproduction of 'parthenitae' within their molluscan hosts forming colonies. We present experimental and observational data demonstrating specialization among trematode parthenitae to form distinct soldier and reproductive castes. Soldiers do not reproduce, have relatively large mouthparts, and are much smaller and thinner than reproductives. Soldiers are also more active, and are disproportionally common in areas of the host where invasions occur. Further, only soldiers readily and consistently attack heterospecifics and conspecifics from other colonies. The division of labour described here for trematodes is strongly analogous to that characterizing other social systems with a soldier caste. The parallel caste formation in these systems, despite varying reproductive mode and taxonomic affiliation, indicates the general importance of ecological factors in influencing the evolution of social behaviour. Further, the 'recognition of self' and the defence of the infected host body from invading parasites are comparable to aspects of immune defence. A division of labour is probably widespread among trematodes and trematode species encompass considerable taxonomic, life history and environmental diversity. Trematodes should therefore provide new, fruitful systems to investigate the ecology and evolution of sociality.}
}
@article{barton_2013,
title = {Does hybridization influence speciation?},
author = {Barton, N H},
pages = {267-269},
url = {http://dx.doi.org/10.1111/jeb.12015},
year = {2013},
month = {feb},
urldate = {2016-10-15},
journal = {Journal of Evolutionary Biology},
volume = {26},
number = {2},
doi = {10.1111/jeb.12015},
pmid = {23324003},
sciwheel-projects = {Versicolor/Chrysoscelis Paper}
}
@article{hudson_2002,
title = {Generating samples under a Wright-Fisher neutral model of genetic variation.},
author = {Hudson, Richard R},
pages = {337-338},
url = {http://dx.doi.org/10.1093/bioinformatics/18.2.337},
year = {2002},
month = {feb},
urldate = {2019-08-16},
journal = {Bioinformatics},
volume = {18},
number = {2},
doi = {10.1093/bioinformatics/18.2.337},
pmid = {11847089},
sciwheel-projects = {Genetics Methods},
abstract = {A Monte Carlo computer program is available to generate samples drawn from a population evolving according to a Wright-Fisher neutral model. The program assumes an infinite-sites model of mutation, and allows recombination, gene conversion, symmetric migration among subpopulations, and a variety of demographic histories. The samples produced can be used to investigate the sampling properties of any sample statistic under these neutral models.}
}
@article{toews_2012,
title = {The biogeography of mitochondrial and nuclear discordance in animals.},
author = {Toews, David P L and Brelsford, Alan},
pages = {3907-3930},
url = {http://dx.doi.org/10.1111/j.1365-{294X}.2012.05664.x},
year = {2012},
month = {aug},
urldate = {2020-01-28},
journal = {Molecular Ecology},
volume = {21},
number = {16},
doi = {10.1111/j.1365-{294X}.2012.05664.x},
pmid = {22738314},
sciwheel-projects = {Biogeography and {GTF} Biogeography Paper and Mitonuclear Interactions},
abstract = {Combining nuclear ({nuDNA}) and mitochondrial {DNA} ({mtDNA}) markers has improved the power of molecular data to test phylogenetic and phylogeographic hypotheses and has highlighted the limitations of studies using only {mtDNA} markers. In fact, in the past decade, many conflicting geographic patterns between mitochondrial and nuclear genetic markers have been identified (i.e. mito-nuclear discordance). Our goals in this synthesis are to: (i) review known cases of mito-nuclear discordance in animal systems, (ii) to summarize the biogeographic patterns in each instance and (iii) to identify common drivers of discordance in various groups. In total, we identified 126 cases in animal systems with strong evidence of discordance between the biogeographic patterns obtained from mitochondrial {DNA} and those observed in the nuclear genome. In most cases, these patterns are attributed to adaptive introgression of {mtDNA}, demographic disparities and sex-biased asymmetries, with some studies also implicating hybrid zone movement, human introductions and \emph{Wolbachia} infection in insects. We also discuss situations where divergent {mtDNA} clades seem to have arisen in the absence of geographic isolation. For those cases where foreign {mtDNA} haplotypes are found deep within the range of a second taxon, data suggest that those {mtDNA} haplotypes are more likely to be at a high frequency and are commonly driven by sex-biased asymmetries and/or adaptive introgression. In addition, we discuss the problems with inferring the processes causing discordance from biogeographic patterns that are common in many studies. In many cases, authors presented more than one explanation for discordant patterns in a given system, which indicates that likely more data are required. Ideally, to resolve this issue, we see important future work shifting focus from documenting the prevalence of mito-nuclear discordance towards testing hypotheses regarding the drivers of discordance. Indeed, there is great potential for certain cases of mitochondrial introgression to become important natural systems within which to test the effect of different mitochondrial genotypes on whole-animal phenotypes. \copyright 2012 Blackwell Publishing Ltd.}
}
@article{gutenkunst_2009,
title = {Inferring the joint demographic history of multiple populations from multidimensional {SNP} frequency data.},
author = {Gutenkunst, Ryan N and Hernandez, Ryan D and Williamson, Scott H and Bustamante, Carlos D},
pages = {e1000695},
url = {http://dx.doi.org/10.1371/journal.pgen.1000695},
year = {2009},
month = {oct},
day = {23},
urldate = {2019-02-12},
journal = {{PLoS} Genetics},
volume = {5},
number = {10},
doi = {10.1371/journal.pgen.1000695},
pmid = {19851460},
pmcid = {PMC2760211},
sciwheel-projects = {Genetics Methods},
abstract = {Demographic models built from genetic data play important roles in illuminating prehistorical events and serving as null models in genome scans for selection. We introduce an inference method based on the joint frequency spectrum of genetic variants within and between populations. For candidate models we numerically compute the expected spectrum using a diffusion approximation to the one-locus, two-allele Wright-Fisher process, involving up to three simultaneous populations. Our approach is a composite likelihood scheme, since linkage between neutral loci alters the variance but not the expectation of the frequency spectrum. We thus use bootstraps incorporating linkage to estimate uncertainties for parameters and significance values for hypothesis tests. Our method can also incorporate selection on single sites, predicting the joint distribution of selected alleles among populations experiencing a bevy of evolutionary forces, including expansions, contractions, migrations, and admixture. We model human expansion out of Africa and the settlement of the New World, using 5 Mb of noncoding {DNA} resequenced in 68 individuals from 4 populations ({YRI}, {CHB}, {CEU}, and {MXL}) by the Environmental Genome Project. We infer divergence between West African and Eurasian populations 140 thousand years ago (95\% confidence interval: 40-270 kya). This is earlier than other genetic studies, in part because we incorporate migration. We estimate the European ({CEU}) and East Asian ({CHB}) divergence time to be 23 kya (95\% c.i.: 17-43 kya), long after archeological evidence places modern humans in Europe. Finally, we estimate divergence between East Asians ({CHB}) and Mexican-Americans ({MXL}) of 22 kya (95\% c.i.: 16.3-26.9 kya), and our analysis yields no evidence for subsequent migration. Furthermore, combining our demographic model with a previously estimated distribution of selective effects among newly arising amino acid mutations accurately predicts the frequency spectrum of nonsynonymous variants across three continental populations ({YRI}, {CHB}, {CEU}).}
}
@article{adams_2005,
title = {Polyploidy and genome evolution in plants.},
author = {Adams, Keith L and Wendel, Jonathan F},
pages = {135-141},
url = {http://dx.doi.org/10.1016/j.pbi.2005.01.001},
year = {2005},
month = {apr},
urldate = {2017-11-15},
journal = {Current Opinion in Plant Biology},
volume = {8},
number = {2},
doi = {10.1016/j.pbi.2005.01.001},
pmid = {15752992},
sciwheel-projects = {Gene Duplication and Assosciated},
abstract = {Genome doubling (polyploidy) has been and continues to be a pervasive force in plant evolution. Modern plant genomes harbor evidence of multiple rounds of past polyploidization events, often followed by massive silencing and elimination of duplicated genes. Recent studies have refined our inferences of the number and timing of polyploidy events and the impact of these events on genome structure. Many polyploids experience extensive and rapid genomic alterations, some arising with the onset of polyploidy. Survivorship of duplicated genes are differential across gene classes, with some duplicate genes more prone to retention than others. Recent theory is now supported by evidence showing that genes that are retained in duplicate typically diversify in function or undergo subfunctionalization. Polyploidy has extensive effects on gene expression, with gene silencing accompanying polyploid formation and continuing over evolutionary time.}
}
@article{mirarab_2014,
title = {{ASTRAL}: genome-scale coalescent-based species tree estimation.},
author = {Mirarab, S and Reaz, R and Bayzid, Md S and Zimmermann, T and Swenson, M S and Warnow, T},
pages = {i541-8},
url = {http://dx.doi.org/10.1093/bioinformatics/btu462},
year = {2014},
month = {sep},
day = {1},
urldate = {2016-08-09},
journal = {Bioinformatics},
volume = {30},
number = {17},
doi = {10.1093/bioinformatics/btu462},
pmid = {25161245},
pmcid = {PMC4147915},
sciwheel-projects = {Genetics Methods},
abstract = {{MOTIVATION}: Species trees provide insight into basic biology, including the mechanisms of evolution and how it modifies biomolecular function and structure, biodiversity and co-evolution between genes and species. Yet, gene trees often differ from species trees, creating challenges to species tree estimation. One of the most frequent causes for conflicting topologies between gene trees and species trees is incomplete lineage sorting ({ILS}), which is modelled by the multi-species coalescent. While many methods have been developed to estimate species trees from multiple genes, some which have statistical guarantees under the multi-species coalescent model, existing methods are too computationally intensive for use with genome-scale analyses or have been shown to have poor accuracy under some realistic conditions. {RESULTS}: We present {ASTRAL}, a fast method for estimating species trees from multiple genes. {ASTRAL} is statistically consistent, can run on datasets with thousands of genes and has outstanding accuracy-improving on {MP}-{EST} and the population tree from {BUCKy}, two statistically consistent leading coalescent-based methods. {ASTRAL} is often more accurate than concatenation using maximum likelihood, except when {ILS} levels are low or there are too few gene trees. {AVAILABILITY} {AND} {IMPLEMENTATION}: {ASTRAL} is available in open source form at https://github.com/smirarab/{ASTRAL}/. Datasets studied in this article are available at http://www.cs.utexas.edu/users/phylo/datasets/astral. {SUPPLEMENTARY} {INFORMATION}: Supplementary data are available at Bioinformatics online. \copyright The Author 2014. Published by Oxford University Press.}
}
@article{rennybyfield_2015,
title = {Persistence of subgenomes in paleopolyploid cotton after 60 my of evolution.},
author = {Renny-Byfield, Simon and Gong, Lei and Gallagher, Joseph P and Wendel, Jonathan F},
pages = {1063-1071},
url = {http://dx.doi.org/10.1093/molbev/msv001},
year = {2015},
month = {apr},
urldate = {2016-09-27},
journal = {Molecular Biology and Evolution},
volume = {32},
number = {4},
doi = {10.1093/molbev/msv001},
pmid = {25573906},
sciwheel-projects = {Gene Silencing},
abstract = {The importance of whole-genome multiplication ({WGM}) in plant evolution has long been recognized. In flowering plants, {WGM} is both ubiquitous and in many lineages cyclical, each round followed by substantial gene loss (fractionation). This process may be biased with respect to duplicated chromosomes, often with overexpression of genes in less fractionated relative to more fractionated regions. This bias is hypothesized to arise through downregulation of gene expression through silencing of local transposable elements ({TEs}). We assess differences in gene expression between duplicated regions of the paleopolyploid cotton genome and demonstrate that the rate of fractionation is negatively correlated with gene expression. We examine recent hypotheses regarding the source of fractionation bias and show that {TE}-mediated, positional downregulation is absent in the modern cotton genome, seemingly excluding this phenomenon as the primary driver of biased gene loss. Nevertheless, the paleo subgenomes of diploid cotton are still distinguishable with respect to {TE} content, targeting of 24-nt-small interfering {RNAs} and {GC} content, despite approximately 60 My of evolution. We propose that repeat content per se and differential recombination rates may drive biased fractionation following {WGM}. These data highlight the likely importance of ancient genomic fractionation biases in shaping modern crop genomes. \copyright The Author 2015. Published by Oxford University Press on behalf of the Society for Molecular Biology and Evolution. All rights reserved. For permissions, please e-mail: journals.permissions@oup.com.}
}
@article{soltis_2009,
title = {Polyploidy and angiosperm diversification.},
author = {Soltis, Douglas E and Albert, Victor A and Leebens-Mack, Jim and Bell, Charles D and Paterson, Andrew H and Zheng, Chunfang and Sankoff, David and Depamphilis, Claude W and Wall, P Kerr and Soltis, Pamela S},
pages = {336-348},
url = {http://dx.doi.org/10.3732/ajb.0800079},
year = {2009},
month = {jan},
urldate = {2017-11-29},
journal = {American Journal of Botany},
volume = {96},
number = {1},
doi = {10.3732/ajb.0800079},
pmid = {21628192},
sciwheel-projects = {Versicolor/Chrysoscelis Paper},
abstract = {Polyploidy has long been recognized as a major force in angiosperm evolution. Recent genomic investigations not only indicate that polyploidy is ubiquitous among angiosperms, but also suggest several ancient genome-doubling events. These include ancient whole genome duplication ({WGD}) events in basal angiosperm lineages, as well as a proposed paleohexaploid event that may have occurred close to the eudicot divergence. However, there is currently no evidence for {WGD} in Amborella, the putative sister species to other extant angiosperms. The question is no longer "What proportion of angiosperms are polyploid?", but "How many episodes of polyploidy characterize any given lineage?" New algorithms provide promise that ancestral genomes can be reconstructed for deep divergences (e.g., it may be possible to reconstruct the ancestral eudicot or even the ancestral angiosperm genome). Comparisons of diversification rates suggest that genome doubling may have led to a dramatic increase in species richness in several angiosperm lineages, including \emph{Poaceae}, Solanaceae, Fabaceae, and \emph{Brassicaceae}. However, additional genomic studies are needed to pinpoint the exact phylogenetic placement of the ancient polyploidy events within these lineages and to determine when novel genes resulting from polyploidy have enabled adaptive radiations.}
}
@article{soltis_1999,
title = {Polyploidy: recurrent formation and genome evolution.},
author = {Soltis, {DE} and Soltis, {PS}},
pages = {348-352},
url = {http://dx.doi.org/10.1016/s0169-5347(99)01638-9},
year = {1999},
month = {sep},
urldate = {2018-03-08},
journal = {Trends in Ecology \& Evolution},
volume = {14},
number = {9},
doi = {10.1016/s0169-5347(99)01638-9},
pmid = {10441308},
sciwheel-projects = {Versicolor/Chrysoscelis Paper},
abstract = {Polyploidy has played a major role in the evolution of many eukaryotes. Recent studies have dramatically reshaped views of polyploid evolution, demonstrating that most polyploid species examined, both plant and animal, have formed recurrently from different populations of their progenitors. Populations of independent origin can subsequently come into contact and hybridize, generating new genotypes. Because of the frequency of polyploidy in plants, many recognized species are probably polyphyletic. Extensive and rapid genome restructuring can occur after polyploidization. Such changes can be mediated by transposons. Polyploidization could represent a period of transilience, during which genomic changes occur, potentially producing new gene complexes and facilitating rapid evolution.}
}
@article{soltis_2014,
title = {The polyploidy revolution then...and now: Stebbins revisited.},
author = {Soltis, Douglas E and Visger, Clayton J and Soltis, Pamela S},
pages = {1057-1078},
url = {http://dx.doi.org/10.3732/ajb.1400178},
year = {2014},
month = {jul},
day = {20},
urldate = {2018-03-16},
journal = {American Journal of Botany},
volume = {101},
number = {7},
doi = {10.3732/ajb.1400178},
pmid = {25049267},
sciwheel-projects = {Versicolor/Chrysoscelis Paper},
abstract = {Polyploidy has long been considered a major force in plant evolution. G. Ledyard Stebbins, Jr., an architect of the Modern Synthesis, elegantly addressed a broad range of topics, from genes to chromosomes to deep phylogeny, but some of his most lasting insights came in the study of polyploidy. Here, we review the immense impact of his work on polyploidy over more than 60 years, from his entrance into this fledgling field in the 1920s until the end of his career. Stebbins and his contemporaries developed a model of polyploid evolution that persisted for nearly half a century. As new perspectives emerged in the 1980s and new genetic tools for addressing key aspects of polyploidy have become available, a new paradigm of polyploidy has replaced much of the Stebbinsian framework. We review that paradigm shift and emphasize those areas in which the ideas of Stebbins continue to propel the field forward, as well as those areas in which the field was held back; we also note new directions that plant geneticists and evolutionists are now exploring in polyploidy research. Perhaps the most important conclusion from recent and ongoing studies of polyploidy is that, following Levin and others, polyploidy may propel a population into a new adaptive sphere given the myriad changes that accompany genome doubling. \copyright 2014 Botanical Society of America, Inc.}
}
@article{soltis_2000,
title = {The role of genetic and genomic attributes in the success of polyploids.},
author = {Soltis, P S and Soltis, D E},
pages = {7051-7057},
url = {http://dx.doi.org/10.1073/pnas.97.13.7051},
year = {2000},
month = {jun},
day = {20},
urldate = {2016-08-09},
journal = {Proceedings of the National Academy of Sciences of the United States of America},
volume = {97},
number = {13},
doi = {10.1073/pnas.97.13.7051},
pmid = {10860970},
pmcid = {PMC34383},
sciwheel-projects = {Polyploid Analysis and Versicolor/Chrysoscelis Paper},
abstract = {In 1950, G. Ledyard Stebbins devoted two chapters of his book Variation and Evolution in Plants (Columbia Univ. Press, New York) to polyploidy, one on occurrence and nature and one on distribution and significance. Fifty years later, many of the questions Stebbins posed have not been answered, and many new questions have arisen. In this paper, we review some of the genetic attributes of polyploids that have been suggested to account for the tremendous success of polyploid plants. Based on a limited number of studies, we conclude: (i) Polyploids, both individuals and populations, generally maintain higher levels of heterozygosity than do their diploid progenitors. (ii) Polyploids exhibit less inbreeding depression than do their diploid parents and can therefore tolerate higher levels of selfing; polyploid ferns indeed have higher levels of selfing than do their diploid parents, but polyploid angiosperms do not differ in outcrossing rates from their diploid parents. (iii) Most polyploid species are polyphyletic, having formed recurrently from genetically different diploid parents. This mode of formation incorporates genetic diversity from multiple progenitor populations into the polyploid "species"; thus, genetic diversity in polyploid species is much higher than expected by models of polyploid formation involving a single origin. (iv) Genome rearrangement may be a common attribute of polyploids, based on evidence from genome in situ hybridization ({GISH}), restriction fragment length polymorphism ({RFLP}) analysis, and chromosome mapping. (v) Several groups of plants may be ancient polyploids, with large regions of homologous {DNA}. These duplicated genes and genomes can undergo divergent evolution and evolve new functions. These genetic and genomic attributes of polyploids may have both biochemical and ecological benefits that contribute to the success of polyploids in nature.}
}
@article{soltis_2009a,
title = {The role of hybridization in plant speciation.},
author = {Soltis, Pamela S and Soltis, Douglas E},
pages = {561-588},
url = {http://dx.doi.org/10.1146/annurev.arplant.043008.092039},
year = {2009},
urldate = {2018-03-07},
journal = {Annual review of plant biology},
volume = {60},
[truncated: 1,491,711 more chars]
